# Supplementary material for: Bis[N,N-dimethyl-1-(10H-pyrido[3,2-b][1,4]benzothia­zin-10-yl)propan-2-aminium] tetrakis­(thio­cyanato-κN)cobaltate(II)
Source: Acta Crystallogr Sect E Struct Rep Online. 2010 Jun 16;66(Pt 7):m772–3. doi: 10.1107/S1600536810021367 (PMC3006707; doi:10.1107/S1600536810021367)
Supplement: Supplementary file 1 [file e-66-0m772-sup1.cif]

##############################################################################
###                                                                        ###
###        Electronic paper (Acta Crystallographica Section E)             ###
###                                                                        ###
##############################################################################
#                                                                            #
# This CIF contains the data in a paper accepted for publication in Acta     #
# Crystallographica Section E. It conforms to the requirements of Notes      #
# for Authors for Section E, and has been peer reviewed under the auspices   #
# of the IUCr Commission on Journals.                                        #
#                                                                            #
# Full details of the Crystallographic Information File format               #
# are given in the paper "The Crystallographic Information File (CIF):       #
# a New Standard Archive File for Crystallography" by S. R. Hall, F. H.      #
# Allen and I. D. Brown [Acta Cryst. (1991), A47, 655-685].                  #
#                                                                            #
# The current version of the core CIF dictionary is obtainable from          #
# ftp://ftp.iucr.org/pub/cif_core.dic. The current version number is 2.4.    #
#                                                                            #
# Software is freely available for graphical display of the structure(s) in  #
# this CIF.  For information consult the CIF home page http://www.iucr.org/  #
# cif/home.html                                                              #
#                                                                            #
# This file may be used for bona fide research purposes within the           #
# scientific community so long as proper attribution is given to the journal # 
# article from which it was obtained.                                        #
#                                                                            #
##############################################################################
                                             
data_I
_audit_creation_method     SHELXL-97
_chemical_name_systematic
;
Bis[<i>N</i>,<i>N</i>-dimethyl-1-(10<i>H</i>-pyrido[3,2-
<i>b</i>][1,4]benzothiazin-10-yl)propan-2-aminium]
tetrakis(thiocyanato-\k<i>N</i>)cobaltate(II)
;
_chemical_name_common     ?
_chemical_formula_moiety     '2(C16 H20 N3 S +), C4 Co N4 S4 2-'
_chemical_formula_sum     'C36 H40 Co N10 S6'
_chemical_formula_iupac     '(C16 H20 N3 S)2 [Co (N C S)4]'
_chemical_formula_weight     864.07
_chemical_melting_point     453
_symmetry_cell_setting     monoclinic
_symmetry_space_group_name_H-M     'C 2/c'
_symmetry_space_group_name_Hall     '-C 2yc'
loop_
    _symmetry_equiv_pos_as_xyz
    'x, y, z'
    '-x, y, -z+1/2'
    'x+1/2, y+1/2, z'
    '-x+1/2, y+1/2, -z+1/2'
    '-x, -y, -z'
    'x, -y, z-1/2'
    '-x+1/2, -y+1/2, -z'
    'x+1/2, -y+1/2, z-1/2'
_cell_length_a     25.2420(4)
_cell_length_b     11.4357(2)
_cell_length_c     14.5939(2)
_cell_angle_alpha     90.00
_cell_angle_beta     98.5570(10)
_cell_angle_gamma     90.00
_cell_volume     4165.78(11)
_cell_formula_units_Z     4
_cell_measurement_reflns_used     6498
_cell_measurement_theta_min     1.63
_cell_measurement_theta_max     30.76
_cell_measurement_temperature     295(2)
_exptl_crystal_description     Plate
_exptl_crystal_colour     Green
_exptl_crystal_size_max     0.22
_exptl_crystal_size_mid     0.15
_exptl_crystal_size_min     0.12
_exptl_crystal_density_diffrn     1.378
_exptl_crystal_density_meas     ?
_exptl_crystal_density_method     'not measured'
_exptl_crystal_F_000     1796
_exptl_absorpt_coefficient_mu     0.753
_exptl_absorpt_correction_type     psi-scan
_exptl_absorpt_process_details     '(SADABS; Sheldrick, 2004)'
_exptl_absorpt_correction_T_min     0.8519
_exptl_absorpt_correction_T_max     0.9151
_exptl_special_details
;
;
_diffrn_ambient_temperature     295(2)
_diffrn_radiation_type     MoK\a
_diffrn_radiation_wavelength     0.71073
_diffrn_radiation_source     'fine-focus sealed tube'
_diffrn_radiation_monochromator     graphite
_diffrn_measurement_device_type     'Bruker APEXII CCD area-detector'
_diffrn_measurement_method     '\w and \f scans'
_diffrn_detector_area_resol_mean     ?
_diffrn_reflns_number     48347
_diffrn_reflns_av_R_equivalents     0.0319
_diffrn_reflns_av_sigmaI/netI     0.0181
_diffrn_reflns_theta_min     1.63
_diffrn_reflns_theta_max     30.76
_diffrn_reflns_theta_full     30.76
_diffrn_measured_fraction_theta_max     1.000
_diffrn_measured_fraction_theta_full     1.000
_diffrn_reflns_limit_h_min     -36
_diffrn_reflns_limit_h_max     36
_diffrn_reflns_limit_k_min     -16
_diffrn_reflns_limit_k_max     16
_diffrn_reflns_limit_l_min     -20
_diffrn_reflns_limit_l_max     20
_diffrn_reflns_reduction_process
;
;
_diffrn_standards_number     0
_diffrn_standards_interval_count     .
_diffrn_standards_interval_time     .
_diffrn_standards_decay_%     ?
_refine_special_details
;
Refinement of <i>F</i>^2^ against ALL reflections. The weighted <i>R</i>-factor
<i>wR</i> and goodness of fit <i>S</i> are based on <i>F</i>^2^, conventional
<i>R</i>-factors <i>R</i> are based on <i>F</i>, with <i>F</i> set to zero for
negative <i>F</i>^2^. The threshold expression of <i>F</i>^2^ >
\s(<i>F</i>^2^) is used only for calculating <i>R</i>-factors(gt) <i>etc</i>.
and is not relevant to the choice of reflections for refinement.
<i>R</i>-factors based on <i>F</i>^2^ are statistically about twice as large
as those based on <i>F</i>, and <i>R</i>- factors based on ALL data will be
even larger.
;
_reflns_number_total     6498
_reflns_number_gt     4566
_reflns_threshold_expression     I>2\s(I)
_refine_ls_structure_factor_coef     Fsqd
_refine_ls_matrix_type     full
_refine_ls_R_factor_all     0.0611
_refine_ls_R_factor_gt     0.0383
_refine_ls_wR_factor_gt     0.0996
_refine_ls_wR_factor_ref     0.1143
_refine_ls_goodness_of_fit_ref     1.007
_refine_ls_restrained_S_all     1.007
_refine_ls_number_reflns     6498
_refine_ls_number_parameters     243
_refine_ls_number_restraints     0
_refine_ls_hydrogen_treatment     constr
_refine_ls_weighting_scheme     calc
_refine_ls_weighting_details
         'calc w=1/[\s^2^(Fo^2^)+(0.0516P)^2^+2.3179P] where P=(Fo^2^+2Fc^2^)/3'
_atom_sites_solution_hydrogens     geom
_atom_sites_solution_primary     direct
_atom_sites_solution_secondary     difmap
_refine_ls_shift/su_max     0.000
_refine_ls_shift/su_mean     0.000
_refine_diff_density_max     0.297
_refine_diff_density_min     -0.371
_refine_ls_extinction_method     none
_refine_ls_extinction_coef     ?
loop_
    _atom_type_symbol
    _atom_type_description
    _atom_type_scat_dispersion_real
    _atom_type_scat_dispersion_imag
    _atom_type_scat_source
    'C' 'C' 0.0033 0.0016
                         'International Tables Vol C Tables 4.2.6.8 and 6.1.1.4'
    'H' 'H' 0.0000 0.0000
                         'International Tables Vol C Tables 4.2.6.8 and 6.1.1.4'
    'N' 'N' 0.0061 0.0033
                         'International Tables Vol C Tables 4.2.6.8 and 6.1.1.4'
    'S' 'S' 0.1246 0.1234
                         'International Tables Vol C Tables 4.2.6.8 and 6.1.1.4'
    'Co' 'Co' 0.3494 0.9721
                         'International Tables Vol C Tables 4.2.6.8 and 6.1.1.4'
_computing_data_collection     'APEX2 (Bruker, 2008)'
_computing_cell_refinement     'SAINT (Bruker, 2008)'
_computing_data_reduction     'SAINT (Bruker, 2008)'
_computing_structure_solution     'SHELXS97 (Sheldrick, 2008)'
_computing_structure_refinement     'SHELXL97 (Sheldrick, 2008)'
_computing_molecular_graphics     'ORTEP-3 (Farrugia, 1997)'
_computing_publication_material     'SHELXL97 (Sheldrick, 2008)'
loop_
    _atom_site_type_symbol
    _atom_site_label
    _atom_site_fract_x
    _atom_site_fract_y
    _atom_site_fract_z
    _atom_site_U_iso_or_equiv
    _atom_site_adp_type
    _atom_site_calc_flag
    _atom_site_refinement_flags
    _atom_site_occupancy
    _atom_site_disorder_assembly
    _atom_site_disorder_group
    Co Co1 0.0000 0.18800(3) 0.2500 0.05395(11) Uani d S 1 . .
    S S1 0.169598(17) 0.36282(5) 0.31347(4) 0.06906(15) Uani d . 1 . .
    S S2 0.09133(3) 0.39599(6) 0.04513(5) 0.0913(2) Uani d . 1 . .
    S S3 -0.09097(2) -0.11877(5) 0.08464(4) 0.06810(15) Uani d . 1 . .
    N N1 0.30192(5) 0.17216(12) 0.37667(10) 0.0479(3) Uani d . 1 . .
    N N2 0.29026(5) 0.36667(11) 0.33141(9) 0.0428(3) Uani d . 1 . .
    N N3 0.40850(5) 0.23282(13) 0.40260(9) 0.0503(3) Uani d . 1 . .
    H H3A 0.3781 0.1888 0.3953 0.060 Uiso calc R 1 . .
    N N4 0.04020(8) 0.28147(18) 0.17318(14) 0.0771(5) Uani d . 1 . .
    N N5 -0.04823(6) 0.08326(15) 0.17017(11) 0.0595(4) Uani d . 1 . .
    C C2 0.28169(8) 0.06803(16) 0.39813(13) 0.0589(4) Uani d . 1 . .
    H H2 0.3049 0.0049 0.4101 0.071 Uiso calc R 1 . .
    C C3 0.22864(9) 0.05145(18) 0.40307(14) 0.0663(5) Uani d . 1 . .
    H H3 0.2161 -0.0205 0.4204 0.080 Uiso calc R 1 . .
    C C4 0.19412(7) 0.14419(19) 0.38174(14) 0.0621(5) Uani d . 1 . .
    H H4 0.1578 0.1352 0.3848 0.074 Uiso calc R 1 . .
    C C5 0.21316(6) 0.24990(16) 0.35591(11) 0.0487(4) Uani d . 1 . .
    C C6 0.26864(5) 0.26126(14) 0.35550(10) 0.0413(3) Uani d . 1 . .
    C C7 0.21115(6) 0.48282(17) 0.34832(11) 0.0506(4) Uani d . 1 . .
    C C8 0.18804(8) 0.5880(2) 0.36902(13) 0.0653(5) Uani d . 1 . .
    H H8 0.1513 0.5917 0.3700 0.078 Uiso calc R 1 . .
    C C9 0.21887(10) 0.6863(2) 0.38804(14) 0.0729(6) Uani d . 1 . .
    H H9 0.2030 0.7567 0.4007 0.087 Uiso calc R 1 . .
    C C10 0.27306(10) 0.68031(18) 0.38826(14) 0.0693(5) Uani d . 1 . .
    H H10 0.2939 0.7472 0.4000 0.083 Uiso calc R 1 . .
    C C11 0.29708(8) 0.57504(16) 0.37113(12) 0.0562(4) Uani d . 1 . .
    H H11 0.3341 0.5715 0.3736 0.067 Uiso calc R 1 . .
    C C12 0.26658(6) 0.47499(14) 0.35030(10) 0.0443(3) Uani d . 1 . .
    C C13 0.34445(6) 0.36661(15) 0.30759(10) 0.0440(3) Uani d . 1 . .
    H H13A 0.3491 0.4375 0.2732 0.053 Uiso calc R 1 . .
    H H13B 0.3476 0.3011 0.2666 0.053 Uiso calc R 1 . .
    C C14 0.39047(6) 0.35898(15) 0.38957(11) 0.0459(3) Uani d . 1 . .
    H H14 0.3763 0.3831 0.4456 0.055 Uiso calc R 1 . .
    C C15 0.43718(7) 0.4390(2) 0.37864(16) 0.0689(5) Uani d . 1 . .
    H H15A 0.4659 0.4254 0.4285 0.103 Uiso calc R 1 . .
    H H15B 0.4258 0.5190 0.3799 0.103 Uiso calc R 1 . .
    H H15C 0.4494 0.4230 0.3206 0.103 Uiso calc R 1 . .
    C C16 0.43609(9) 0.2099(2) 0.49819(14) 0.0752(6) Uani d . 1 . .
    H H16A 0.4490 0.1308 0.5024 0.113 Uiso calc R 1 . .
    H H16B 0.4114 0.2211 0.5414 0.113 Uiso calc R 1 . .
    H H16C 0.4657 0.2628 0.5125 0.113 Uiso calc R 1 . .
    C C17 0.44122(9) 0.1896(2) 0.33280(17) 0.0764(6) Uani d . 1 . .
    H H17A 0.4771 0.2191 0.3474 0.115 Uiso calc R 1 . .
    H H17B 0.4258 0.2162 0.2723 0.115 Uiso calc R 1 . .
    H H17C 0.4419 0.1057 0.3337 0.115 Uiso calc R 1 . .
    C C18 0.06195(8) 0.32922(17) 0.12044(15) 0.0622(5) Uani d . 1 . .
    C C19 -0.06629(6) -0.00127(16) 0.13474(12) 0.0492(4) Uani d . 1 . .
loop_
    _atom_site_aniso_label
    _atom_site_aniso_U_11
    _atom_site_aniso_U_22
    _atom_site_aniso_U_33
    _atom_site_aniso_U_12
    _atom_site_aniso_U_13
    _atom_site_aniso_U_23
    Co1 0.04465(17) 0.0540(2) 0.0604(2) 0.000 -0.00135(13) 0.000
    S1 0.03187(19) 0.0899(4) 0.0813(3) 0.0035(2) -0.00519(19) 0.0002(3)
    S2 0.0961(5) 0.0837(4) 0.0981(5) -0.0315(4) 0.0272(4) 0.0016(3)
    S3 0.0596(3) 0.0733(3) 0.0717(3) -0.0168(2) 0.0107(2) -0.0148(2)
    N1 0.0407(6) 0.0498(7) 0.0536(7) -0.0035(5) 0.0078(5) 0.0019(6)
    N2 0.0304(5) 0.0487(7) 0.0503(7) -0.0008(5) 0.0087(5) 0.0030(6)
    N3 0.0354(6) 0.0617(8) 0.0528(7) 0.0017(6) 0.0038(5) -0.0058(6)
    N4 0.0690(11) 0.0815(12) 0.0766(11) -0.0245(9) -0.0027(9) 0.0100(10)
    N5 0.0439(7) 0.0615(9) 0.0701(9) -0.0001(7) -0.0014(6) -0.0029(8)
    C2 0.0628(10) 0.0498(9) 0.0644(10) -0.0054(8) 0.0108(8) 0.0037(8)
    C3 0.0728(12) 0.0586(11) 0.0709(12) -0.0233(10) 0.0218(10) -0.0009(9)
    C4 0.0458(8) 0.0757(12) 0.0674(11) -0.0228(9) 0.0172(8) -0.0099(10)
    C5 0.0332(6) 0.0644(10) 0.0484(8) -0.0073(7) 0.0055(6) -0.0045(7)
    C6 0.0326(6) 0.0525(8) 0.0389(7) -0.0047(6) 0.0054(5) -0.0021(6)
    C7 0.0433(7) 0.0657(10) 0.0418(7) 0.0115(7) 0.0031(6) 0.0061(7)
    C8 0.0597(10) 0.0838(14) 0.0521(9) 0.0296(10) 0.0071(8) 0.0072(9)
    C9 0.0941(16) 0.0655(13) 0.0572(11) 0.0290(12) 0.0056(10) 0.0009(9)
    C10 0.0937(16) 0.0514(10) 0.0614(11) 0.0053(10) 0.0066(10) 0.0023(9)
    C11 0.0585(10) 0.0530(10) 0.0565(9) -0.0007(8) 0.0066(8) 0.0047(8)
    C12 0.0431(7) 0.0520(9) 0.0375(7) 0.0056(6) 0.0046(5) 0.0057(6)
    C13 0.0340(6) 0.0550(9) 0.0448(7) -0.0025(6) 0.0115(5) 0.0029(6)
    C14 0.0322(6) 0.0567(9) 0.0495(8) -0.0044(6) 0.0085(6) -0.0045(7)
    C15 0.0421(8) 0.0783(13) 0.0871(14) -0.0189(9) 0.0116(9) -0.0023(11)
    C16 0.0714(13) 0.0858(15) 0.0613(11) 0.0179(11) -0.0133(10) -0.0035(10)
    C17 0.0584(11) 0.0925(16) 0.0811(14) 0.0187(11) 0.0194(10) -0.0162(12)
    C18 0.0510(9) 0.0556(10) 0.0757(12) -0.0121(8) -0.0049(9) -0.0033(9)
    C19 0.0310(6) 0.0614(10) 0.0546(9) 0.0033(6) 0.0048(6) 0.0030(8)
_geom_special_details
;
All e.s.d.'s (except the e.s.d. in the dihedral angle between two l.s. planes)
are estimated using the full covariance matrix. The cell e.s.d.'s are taken
into account individually in the estimation of e.s.d.'s in distances, angles
and torsion angles; correlations between e.s.d.'s in cell parameters are only
used when they are defined by crystal symmetry. An approximate (isotropic)
treatment of cell e.s.d.'s is used for estimating e.s.d.'s involving l.s.
planes.
;
loop_
    _geom_bond_atom_site_label_1
    _geom_bond_atom_site_label_2
    _geom_bond_site_symmetry_2
    _geom_bond_distance
    _geom_bond_publ_flag
    Co1 N4 2 1.9411(19) ?
    Co1 N4 . 1.9411(19) y
    Co1 N5 . 1.9626(16) y
    Co1 N5 2 1.9626(16) ?
    S1 C5 . 1.7485(18) ?
    S1 C7 . 1.756(2) ?
    S2 C18 . 1.607(2) ?
    S3 C19 . 1.6102(19) ?
    N1 C6 . 1.328(2) ?
    N1 C2 . 1.351(2) ?
    N2 C6 . 1.390(2) ?
    N2 C12 . 1.420(2) ?
    N2 C13 . 1.4608(18) ?
    N3 C16 . 1.487(2) ?
    N3 C17 . 1.488(2) ?
    N3 C14 . 1.516(2) ?
    N3 H3A . 0.9100 ?
    N4 C18 . 1.148(3) ?
    N5 C19 . 1.157(2) ?
    C2 C3 . 1.365(3) ?
    C2 H2 . 0.9300 ?
    C3 C4 . 1.378(3) ?
    C3 H3 . 0.9300 ?
    C4 C5 . 1.374(3) ?
    C4 H4 . 0.9300 ?
    C5 C6 . 1.4073(19) ?
    C7 C8 . 1.389(3) ?
    C7 C12 . 1.398(2) ?
    C8 C9 . 1.372(3) ?
    C8 H8 . 0.9300 ?
    C9 C10 . 1.369(3) ?
    C9 H9 . 0.9300 ?
    C10 C11 . 1.387(3) ?
    C10 H10 . 0.9300 ?
    C11 C12 . 1.387(2) ?
    C11 H11 . 0.9300 ?
    C13 C14 . 1.541(2) ?
    C13 H13A . 0.9700 ?
    C13 H13B . 0.9700 ?
    C14 C15 . 1.519(2) ?
    C14 H14 . 0.9800 ?
    C15 H15A . 0.9600 ?
    C15 H15B . 0.9600 ?
    C15 H15C . 0.9600 ?
    C16 H16A . 0.9600 ?
    C16 H16B . 0.9600 ?
    C16 H16C . 0.9600 ?
    C17 H17A . 0.9600 ?
    C17 H17B . 0.9600 ?
    C17 H17C . 0.9600 ?
loop_
    _geom_angle_atom_site_label_1
    _geom_angle_atom_site_label_2
    _geom_angle_atom_site_label_3
    _geom_angle_site_symmetry_1
    _geom_angle_site_symmetry_3
    _geom_angle
    _geom_angle_publ_flag
    N4 Co1 N4 2 . 113.17(13) y
    N4 Co1 N5 2 . 110.33(8) ?
    N4 Co1 N5 . . 108.95(7) y
    N4 Co1 N5 2 2 108.95(7) ?
    N4 Co1 N5 . 2 110.33(8) y
    N5 Co1 N5 . 2 104.78(9) y
    C5 S1 C7 . . 99.06(7) ?
    C6 N1 C2 . . 118.85(14) ?
    C6 N2 C12 . . 121.00(12) ?
    C6 N2 C13 . . 118.47(12) ?
    C12 N2 C13 . . 118.87(13) ?
    C16 N3 C17 . . 110.70(16) ?
    C16 N3 C14 . . 112.07(14) ?
    C17 N3 C14 . . 114.63(15) ?
    C16 N3 H3A . . 106.3 ?
    C17 N3 H3A . . 106.3 ?
    C14 N3 H3A . . 106.3 ?
    C18 N4 Co1 . . 172.97(18) ?
    C19 N5 Co1 . . 160.60(14) ?
    N1 C2 C3 . . 122.85(19) ?
    N1 C2 H2 . . 118.6 ?
    C3 C2 H2 . . 118.6 ?
    C2 C3 C4 . . 118.25(18) ?
    C2 C3 H3 . . 120.9 ?
    C4 C3 H3 . . 120.9 ?
    C5 C4 C3 . . 120.25(16) ?
    C5 C4 H4 . . 119.9 ?
    C3 C4 H4 . . 119.9 ?
    C4 C5 C6 . . 118.11(17) ?
    C4 C5 S1 . . 121.32(13) ?
    C6 C5 S1 . . 120.26(13) ?
    N1 C6 N2 . . 117.76(12) ?
    N1 C6 C5 . . 121.59(15) ?
    N2 C6 C5 . . 120.64(14) ?
    C8 C7 C12 . . 120.16(18) ?
    C8 C7 S1 . . 119.17(14) ?
    C12 C7 S1 . . 120.58(13) ?
    C9 C8 C7 . . 120.63(19) ?
    C9 C8 H8 . . 119.7 ?
    C7 C8 H8 . . 119.7 ?
    C10 C9 C8 . . 119.72(19) ?
    C10 C9 H9 . . 120.1 ?
    C8 C9 H9 . . 120.1 ?
    C9 C10 C11 . . 120.4(2) ?
    C9 C10 H10 . . 119.8 ?
    C11 C10 H10 . . 119.8 ?
    C10 C11 C12 . . 120.80(19) ?
    C10 C11 H11 . . 119.6 ?
    C12 C11 H11 . . 119.6 ?
    C11 C12 C7 . . 118.22(16) ?
    C11 C12 N2 . . 121.74(14) ?
    C7 C12 N2 . . 120.05(15) ?
    N2 C13 C14 . . 116.08(12) ?
    N2 C13 H13A . . 108.3 ?
    C14 C13 H13A . . 108.3 ?
    N2 C13 H13B . . 108.3 ?
    C14 C13 H13B . . 108.3 ?
    H13A C13 H13B . . 107.4 ?
    N3 C14 C15 . . 111.28(14) ?
    N3 C14 C13 . . 109.19(13) ?
    C15 C14 C13 . . 113.05(14) ?
    N3 C14 H14 . . 107.7 ?
    C15 C14 H14 . . 107.7 ?
    C13 C14 H14 . . 107.7 ?
    C14 C15 H15A . . 109.5 ?
    C14 C15 H15B . . 109.5 ?
    H15A C15 H15B . . 109.5 ?
    C14 C15 H15C . . 109.5 ?
    H15A C15 H15C . . 109.5 ?
    H15B C15 H15C . . 109.5 ?
    N3 C16 H16A . . 109.5 ?
    N3 C16 H16B . . 109.5 ?
    H16A C16 H16B . . 109.5 ?
    N3 C16 H16C . . 109.5 ?
    H16A C16 H16C . . 109.5 ?
    H16B C16 H16C . . 109.5 ?
    N3 C17 H17A . . 109.5 ?
    N3 C17 H17B . . 109.5 ?
    H17A C17 H17B . . 109.5 ?
    N3 C17 H17C . . 109.5 ?
    H17A C17 H17C . . 109.5 ?
    H17B C17 H17C . . 109.5 ?
    N4 C18 S2 . . 178.86(19) ?
    N5 C19 S3 . . 179.38(17) ?
loop_
    _geom_torsion_atom_site_label_1
    _geom_torsion_atom_site_label_2
    _geom_torsion_atom_site_label_3
    _geom_torsion_atom_site_label_4
    _geom_torsion_site_symmetry_1
    _geom_torsion_site_symmetry_2
    _geom_torsion_site_symmetry_3
    _geom_torsion_site_symmetry_4
    _geom_torsion
    _geom_torsion_publ_flag
    N4 Co1 N5 C19 2 . . . -126.5(5) ?
    N4 Co1 N5 C19 . . . . 108.7(5) ?
    N5 Co1 N5 C19 2 . . . -9.4(4) ?
    C6 N1 C2 C3 . . . . -3.0(3) ?
    N1 C2 C3 C4 . . . . 2.5(3) ?
    C2 C3 C4 C5 . . . . 0.3(3) ?
    C3 C4 C5 C6 . . . . -2.4(3) ?
    C3 C4 C5 S1 . . . . 171.23(15) ?
    C7 S1 C5 C4 . . . . 151.93(15) ?
    C7 S1 C5 C6 . . . . -34.59(15) ?
    C2 N1 C6 N2 . . . . -178.41(15) ?
    C2 N1 C6 C5 . . . . 0.7(2) ?
    C12 N2 C6 N1 . . . . -149.64(14) ?
    C13 N2 C6 N1 . . . . 15.5(2) ?
    C12 N2 C6 C5 . . . . 31.2(2) ?
    C13 N2 C6 C5 . . . . -163.65(14) ?
    C4 C5 C6 N1 . . . . 1.9(2) ?
    S1 C5 C6 N1 . . . . -171.75(12) ?
    C4 C5 C6 N2 . . . . -178.98(15) ?
    S1 C5 C6 N2 . . . . 7.3(2) ?
    C5 S1 C7 C8 . . . . -150.12(14) ?
    C5 S1 C7 C12 . . . . 33.45(14) ?
    C12 C7 C8 C9 . . . . 2.6(3) ?
    S1 C7 C8 C9 . . . . -173.88(15) ?
    C7 C8 C9 C10 . . . . -1.2(3) ?
    C8 C9 C10 C11 . . . . -1.2(3) ?
    C9 C10 C11 C12 . . . . 2.3(3) ?
    C10 C11 C12 C7 . . . . -0.9(3) ?
    C10 C11 C12 N2 . . . . 179.22(16) ?
    C8 C7 C12 C11 . . . . -1.5(2) ?
    S1 C7 C12 C11 . . . . 174.88(12) ?
    C8 C7 C12 N2 . . . . 178.41(14) ?
    S1 C7 C12 N2 . . . . -5.2(2) ?
    C6 N2 C12 C11 . . . . 147.52(15) ?
    C13 N2 C12 C11 . . . . -17.5(2) ?
    C6 N2 C12 C7 . . . . -32.4(2) ?
    C13 N2 C12 C7 . . . . 162.56(14) ?
    C6 N2 C13 C14 . . . . -77.11(18) ?
    C12 N2 C13 C14 . . . . 88.31(17) ?
    C16 N3 C14 C15 . . . . 77.02(19) ?
    C17 N3 C14 C15 . . . . -50.2(2) ?
    C16 N3 C14 C13 . . . . -157.49(15) ?
    C17 N3 C14 C13 . . . . 75.24(17) ?
    N2 C13 C14 N3 . . . . 96.79(16) ?
    N2 C13 C14 C15 . . . . -138.75(16) ?
loop_
    _geom_hbond_atom_site_label_D
    _geom_hbond_atom_site_label_H
    _geom_hbond_atom_site_label_A
    _geom_hbond_site_symmetry_A
    _geom_hbond_distance_DH
    _geom_hbond_distance_HA
    _geom_hbond_distance_DA
    _geom_hbond_angle_DHA
    _geom_hbond_publ_flag
    N3 H3A N1 . 0.91 1.9100 2.7494(18) 152.00 yes
data_global
_journal_data_validation_number     ?
_journal_date_recd_electronic     2010-05-22
_journal_date_accepted     2010-06-04
_journal_name_full     'Acta Crystallographica, Section E'
_journal_year     2010
_journal_volume     66
_journal_issue      7
_journal_page_first     m772
_journal_page_last     m773
_journal_paper_category     QM
_journal_coeditor_code     WM2356
_publ_contact_author_name     'H.C.Devarajegowda'
_publ_contact_author_address
;
Department of Physics
Yuvaraja's College (Constituent College)
University of Mysore Mysore
Karnataka  INDIA
;
_publ_contact_author_email     'devarajegowda@yahoo.com'
_publ_contact_author_fax     '+91 0821 2419292'
_publ_contact_author_phone     '+91 0821 2518101'
_publ_section_title
;\
Bis[<i>N</i>,<i>N</i>-dimethyl-1-(10<i>H</i>-pyrido[3,2-<i>b</i>][1,4]\
benzothiazin-10-yl)propan-2-aminium]
tetrakis(thiocyanato-\k<i>N</i>)cobaltate(II)
;
loop_
    _publ_author_name
    _publ_author_address
    'H. K. Arunkashi'
;
Department of Physics
Yuvaraja's College (Constituent College)
University of Mysore
Mysore 570 005
Karnataka, India
;
    'S. Jeyaseelan'
;
Department of Physics
Yuvaraja's College (Constituent College)
University of Mysore
Mysore 570 005
Karnataka, India
;
    'Suresh Babu Vepuri'
;
GITAM Institute of Pharmacy
GITAM University
Visakhapatnam 530 045
Andhrapradesh, India
;
    'H. D. Revanasiddappa'
;
Department of Studies in Chemistry
Manasagangotri
University of Mysore
Mysore 570 006
Karnataka, India
;
    'H. C. Devarajegowda'
;
Department of Physics
Yuvaraja's College (Constituent College)
University of Mysore
Mysore 570 005
Karnataka, India
;
