# Supplementary material for: Bis[N,N-dimethyl-1-(10H-pyrido[3,2-b][1,4]benzothia­zin-10-yl)propan-2-aminium] tetrakis­(thio­cyanato-κN)cobaltate(II)
Source: Acta Crystallogr Sect E Struct Rep Online. 2010 Jun 16;66(Pt 7):m772–3. doi: 10.1107/S1600536810021367 (PMC3006707; doi:10.1107/S1600536810021367)
Supplement: Supplementary file 2 [file e-66-0m772-Isup2.hkl]

#
# h,k,l, Fc-squared, Fo-squared, sigma(Fo-squared) and status flag
#
data_I
_shelx_title ' PTMJS403 in C2/c'
_shelx_refln_list_code          4
_shelx_F_calc_maximum      501.76
_exptl_crystal_F_000      1796.00
_reflns_d_resolution_high  0.6948
 
loop_
 _symmetry_equiv_pos_as_xyz
 'x, y, z'
 '-x, y, -z+1/2'
 'x+1/2, y+1/2, z'
 '-x+1/2, y+1/2, -z+1/2'
 '-x, -y, -z'
 'x, -y, z-1/2'
 '-x+1/2, -y+1/2, -z'
 'x+1/2, -y+1/2, z-1/2'
 
_cell_length_a    25.2420
_cell_length_b    11.4357
_cell_length_c    14.5939
_cell_angle_alpha  90.000
_cell_angle_beta   98.557
_cell_angle_gamma  90.000
 
_shelx_F_squared_multiplier     1.000
 
loop_
 _refln_index_h
 _refln_index_k
 _refln_index_l
 _refln_F_squared_calc
 _refln_F_squared_meas
 _refln_F_squared_sigma
 _refln_observed_status
   2   0   0    14561.08    10039.68    171.16 o
   4   0   0    19697.56    21026.23    250.64 o
   6   0   0    50904.05    49525.80    624.34 o
   8   0   0    76794.38    82493.30   1322.84 o
  10   0   0    34554.23    33693.66    331.04 o
  12   0   0     5698.29     4917.60     56.45 o
  14   0   0    10926.25    12239.09    125.80 o
  16   0   0     3556.51     3663.40     38.66 o
  18   0   0    11180.46    10722.67     98.09 o
  20   0   0     2756.25     2584.21     29.93 o
  22   0   0     1782.04     1761.18     26.66 o
  24   0   0     1753.51     1794.00     28.62 o
  26   0   0      412.79      434.46     17.95 o
  28   0   0      102.30       87.03     17.52 o
  30   0   0     1437.95     1438.21     38.59 o
  32   0   0       61.12       81.20     15.27 o
  34   0   0      539.39      590.29     28.36 o
   1   1   0    12486.81    12187.73    185.95 o
   3   1   0     8896.64     9305.49     75.50 o
   5   1   0      436.11      531.98      6.49 o
   7   1   0      975.69     1101.70     11.01 o
   9   1   0     5732.18     6218.79     67.78 o
  11   1   0     4502.33     5112.96     42.61 o
  13   1   0     2525.93     2955.90     26.06 o
  15   1   0     1073.57      929.17     11.66 o
  17   1   0      276.67      247.72      6.16 o
  19   1   0      385.62      394.28      8.21 o
  21   1   0     2267.81     2014.32     19.69 o
  23   1   0      978.80      860.46     12.57 o
  25   1   0      269.96      256.96      7.92 o
  27   1   0      183.31      230.38     10.66 o
  29   1   0       34.29       48.54      9.65 o
  31   1   0       72.84       84.57     10.60 o
  33   1   0      116.10      119.22     11.97 o
  35   1   0       15.18        4.83     11.60 o
   0   2   0    23417.84    22568.71    228.53 o
   2   2   0    11143.25    10971.91    125.46 o
   4   2   0     3901.90     4137.34     31.95 o
   6   2   0     4531.14     5320.88     41.00 o
   8   2   0     2150.33     2294.51     20.87 o
  10   2   0     2723.04     2953.18     28.04 o
  12   2   0      854.33      895.18     11.48 o
  14   2   0      346.05      298.89      6.89 o
  16   2   0      146.32      124.98      5.74 o
  18   2   0     1108.71     1100.32     15.31 o
  20   2   0      824.51      766.65     12.80 o
  22   2   0      649.39      647.37     12.74 o
  24   2   0      539.66      534.12     10.51 o
  26   2   0      126.06      128.85      7.54 o
  28   2   0        8.18        9.50      6.79 o
  30   2   0       69.01       76.50      9.07 o
  32   2   0       32.13       39.48      9.98 o
  34   2   0       44.67       49.48     12.19 o
   1   3   0     3923.62     3894.49     32.40 o
   3   3   0      837.94      902.10     10.03 o
   5   3   0     5367.48     5306.54     41.02 o
   7   3   0    19271.69    19819.82    145.57 o
   9   3   0    44772.39    46869.39    357.25 o
  11   3   0     4128.64     3920.55     34.62 o
  13   3   0      720.51      628.11     10.52 o
  15   3   0     2110.20     2096.82     23.51 o
  17   3   0     2137.45     2270.47     24.34 o
  19   3   0     1749.84     1748.08     21.47 o
  21   3   0     2290.44     2222.04     23.59 o
  23   3   0      805.23      801.83     13.78 o
  25   3   0      729.99      703.94     15.76 o
  27   3   0     1392.22     1418.92     20.79 o
  29   3   0      190.94      196.12     10.75 o
  31   3   0       98.34      106.46      9.85 o
  33   3   0      401.19      447.42     18.70 o
  35   3   0       65.06       84.65     14.67 o
   0   4   0    35423.90    36356.66    336.61 o
   2   4   0       10.43        3.82      2.32 o
   4   4   0    38354.08    40327.39    311.48 o
   6   4   0     4170.17     4742.03     34.77 o
   8   4   0     4763.95     5347.76     40.64 o
  10   4   0     8189.70     8567.61     69.80 o
  12   4   0     6579.74     6084.42     51.76 o
  14   4   0     4430.76     4283.85     36.95 o
  16   4   0     1991.23     2054.06     21.59 o
  18   4   0        9.59       13.36      5.31 o
  20   4   0      843.33      882.96     17.92 o
  22   4   0        0.47       -4.76      4.76 o
  24   4   0     1074.69     1132.22     17.03 o
  26   4   0      445.53      474.62     11.56 o
  28   4   0      214.02      231.78      9.93 o
  30   4   0        6.98       17.65      7.50 o
  32   4   0       67.77       52.32     17.79 o
  34   4   0        0.54       28.45     17.94 o
   1   5   0      972.28     1299.64     13.11 o
   3   5   0     1226.84     1400.10     15.70 o
   5   5   0     2942.40     2900.25     27.11 o
   7   5   0    13162.93    13437.82     97.14 o
   9   5   0     3384.67     3561.53     29.07 o
  11   5   0     6298.63     6166.04     48.02 o
  13   5   0     7803.46     7998.16     90.33 o
  15   5   0        9.03       -0.28      4.80 o
  17   5   0     5365.79     5219.28     47.73 o
  19   5   0      611.22      546.23     12.03 o
  21   5   0      162.98      187.38      8.75 o
  23   5   0      272.70      283.34      9.56 o
  25   5   0      138.35      126.92      7.43 o
  27   5   0      596.90      627.21     14.90 o
  29   5   0      238.12      275.62     19.99 o
  31   5   0      107.44      114.88     19.35 o
  33   5   0       13.49        9.47     16.85 o
   0   6   0      105.59      112.75      5.57 o
   2   6   0       71.66       89.73      3.81 o
   4   6   0     2116.27     2001.69     21.50 o
   6   6   0     8571.59     9009.40     74.60 o
   8   6   0      649.03      652.55     10.09 o
  10   6   0       23.11       20.60      3.45 o
  12   6   0      762.62      698.81     10.95 o
  14   6   0     1376.77     1295.12     15.59 o
  16   6   0     3900.69     3914.20     36.36 o
  18   6   0     1415.74     1371.91     20.89 o
  20   6   0        5.29        6.42      5.99 o
  22   6   0      998.75      964.38     17.92 o
  24   6   0       11.05       12.72      8.58 o
  26   6   0      185.66      191.83     12.46 o
  28   6   0      264.71      267.79     13.01 o
  30   6   0      398.72      428.97     21.34 o
  32   6   0        0.16       12.97     16.67 o
   1   7   0      788.87      875.81     11.36 o
   3   7   0       55.60      100.04      4.34 o
   5   7   0     5157.39     5416.06     47.15 o
   7   7   0     4039.27     4077.63     36.05 o
   9   7   0      378.26      403.60      9.70 o
  11   7   0        1.25       -3.94      4.87 o
  13   7   0        2.44       -5.05      5.05 o
  15   7   0       20.77       36.49      6.59 o
  17   7   0     2200.39     2181.33     26.68 o
  19   7   0      473.25      484.95     12.98 o
  21   7   0       44.20       31.16      8.41 o
  23   7   0      251.00      271.38     13.03 o
  25   7   0        0.64       -5.76      8.64 o
  27   7   0      171.96      168.35     13.13 o
  29   7   0      259.36      265.68     18.56 o
  31   7   0        4.15       -1.35     13.78 o
   0   8   0      455.76      451.82     15.26 o
   2   8   0     1535.38     1515.55     18.61 o
   4   8   0    10489.12    10257.32     81.83 o
   6   8   0     2414.59     2288.19     25.25 o
   8   8   0      787.22      864.66     13.38 o
  10   8   0      173.16      140.03      6.71 o
  12   8   0      486.80      451.33     11.02 o
  14   8   0     2304.43     2406.73     27.95 o
  16   8   0     4627.32     4451.32     47.89 o
  18   8   0      377.37      393.85     13.14 o
  20   8   0       77.40       81.97      8.93 o
  22   8   0       71.33       53.96     10.10 o
  24   8   0       80.26       93.19     10.98 o
  26   8   0      511.78      573.25     20.52 o
  28   8   0      129.62      161.84     14.60 o
  30   8   0       10.57       14.44     14.61 o
   1   9   0      255.52      282.93     11.61 o
   3   9   0      309.46      283.44     14.84 o
   5   9   0       37.94       46.60     11.64 o
   7   9   0      232.59      238.95      8.64 o
   9   9   0      104.92       89.65      6.38 o
  11   9   0       79.02       87.62      7.28 o
  13   9   0        0.69       -4.51      4.51 o
  15   9   0       65.68       70.65      7.82 o
  17   9   0       64.73       58.17      8.23 o
  19   9   0        2.97       -0.20      7.40 o
  21   9   0      126.47      138.72     13.33 o
  23   9   0       97.25      132.56     12.04 o
  25   9   0        4.66      -10.41     10.82 o
  27   9   0       32.39       38.30     11.96 o
  29   9   0        1.51      -17.18     17.18 o
   0  10   0      225.20      334.10     21.38 o
   2  10   0     3334.49     3178.41     45.88 o
   4  10   0       33.46       24.60      9.05 o
   6  10   0      154.75      123.22     12.20 o
   8  10   0      143.52      135.71      9.94 o
  10  10   0      430.20      471.89     16.57 o
  12  10   0      353.07      375.23     12.38 o
  14  10   0      132.54      142.43      9.33 o
  16  10   0       80.99       47.84      7.96 o
  18  10   0       27.52        7.63      8.12 o
  20  10   0      222.58      231.01     13.33 o
  22  10   0      272.27      260.52     14.36 o
  24  10   0        6.05        3.09     10.87 o
  26  10   0        3.03        0.59     11.05 o
  28  10   0       11.75       -1.25     16.77 o
   1  11   0       78.53       70.26     10.49 o
   3  11   0     1052.08     1014.64     24.39 o
   5  11   0      228.02      287.70     17.08 o
   7  11   0     1601.48     1597.73     31.19 o
   9  11   0       75.74       99.96     12.19 o
  11  11   0      146.78      123.44     12.32 o
  13  11   0        4.10       -5.37      8.67 o
  15  11   0        2.82        2.52      9.45 o
  17  11   0      555.63      594.72     20.07 o
  19  11   0      192.75      249.12     17.47 o
  21  11   0       30.42       27.67     11.47 o
  23  11   0      283.05      318.07     17.92 o
  25  11   0        0.32       -5.64     13.73 o
   0  12   0        0.46      -11.79     11.79 o
   2  12   0       31.61        9.69      9.70 o
   4  12   0      252.88      271.13     15.50 o
   6  12   0        1.13        7.21      8.82 o
   8  12   0      211.38      180.12     14.57 o
  10  12   0        1.91        2.53     10.45 o
  12  12   0      294.22      296.26     17.80 o
  14  12   0      124.63      146.66     15.07 o
  16  12   0      156.87      161.70     14.92 o
  18  12   0        0.25      -11.00     12.94 o
  20  12   0        0.23      -16.27     18.14 o
  22  12   0        0.16       -6.79     16.71 o
  24  12   0       32.58       11.75     18.18 o
   1  13   0      114.90      100.64     12.65 o
   3  13   0       62.44       67.49     12.54 o
   5  13   0       43.25       18.68     10.70 o
   7  13   0       99.65       72.44     12.89 o
   9  13   0      152.43      229.37     17.08 o
  11  13   0      192.67      156.73     15.81 o
  13  13   0      223.54      277.35     18.82 o
  15  13   0        1.83      -12.66     12.66 o
  17  13   0        1.79       -5.98     15.15 o
  19  13   0        3.36      -19.40     21.34 o
  21  13   0       45.24       38.86     23.51 o
   0  14   0       28.98        1.72     14.93 o
   2  14   0       15.08       20.87     11.50 o
   4  14   0       56.54       57.61     12.67 o
   6  14   0       54.27       50.82     13.51 o
   8  14   0      148.58      176.59     17.24 o
  10  14   0      125.12      133.95     16.20 o
  12  14   0       82.69       69.58     14.40 o
  14  14   0       14.64        9.70     13.28 o
  16  14   0        0.12      -21.05     21.05 o
  18  14   0        4.01      -31.73     53.65 o
   1  15   0      151.31      132.48     15.34 o
   3  15   0        0.12       -5.43     14.04 o
   5  15   0        3.28      -10.83     13.19 o
   7  15   0       25.29       30.14     14.77 o
   9  15   0        0.11       -7.20     13.00 o
  11  15   0       77.47       81.78     16.34 o
  13  15   0        2.89       16.19     16.78 o
   0  16   0      167.97      185.41     25.67 o
   2  16   0        0.69      -11.09     17.44 o
   4  16   0       34.01       31.40     16.80 o
   6  16   0        3.92      -15.23     15.23 o
   8  16   0        6.86      -10.71     15.56 o
 -35   1   1       41.49       32.30     13.65 o
 -33   1   1      120.04      135.77     12.91 o
 -31   1   1      214.82      252.40     13.42 o
 -29   1   1      855.85      891.06     21.12 o
 -27   1   1       17.49       22.22      8.59 o
 -25   1   1      222.34      225.35     10.91 o
 -23   1   1     1784.50     1721.95     24.10 o
 -21   1   1      454.51      520.83     11.23 o
 -19   1   1     5786.15     5756.60     44.95 o
 -17   1   1     5149.21     5153.01     40.14 o
 -15   1   1      231.31      181.30      4.94 o
 -13   1   1      680.74      774.55      9.06 o
 -11   1   1     3101.37     3360.87     27.09 o
  -9   1   1      155.24      178.68      4.81 o
  -7   1   1    48279.21    48224.41    365.11 o
  -5   1   1    26547.83    26574.47    194.79 o
  -3   1   1     5271.76     5051.82     42.32 o
  -1   1   1    27379.95    28408.56    519.49 o
   1   1   1      766.38      648.14      7.52 o
   3   1   1    27719.50    29891.81    215.67 o
   5   1   1    32320.10    33198.70    220.63 o
   7   1   1     2385.10     2369.82     17.56 o
   9   1   1     2441.00     2403.34     19.07 o
  11   1   1     3724.52     3277.85     26.47 o
  13   1   1     5118.56     4759.85     41.62 o
  15   1   1     2301.28     2267.96     23.20 o
  17   1   1     6541.12     6618.80     47.92 o
  19   1   1        3.14       -2.68      2.68 o
  21   1   1      872.79      778.43     11.16 o
  23   1   1     4658.76     4474.19     35.65 o
  25   1   1      556.22      578.98     11.34 o
  27   1   1      121.79      126.13      8.74 o
  29   1   1     1205.53     1275.49     22.09 o
  31   1   1       21.59       30.30      9.01 o
  33   1   1        0.74       -1.67      9.05 o
  35   1   1      129.22      147.08     15.12 o
 -34   2   1        1.86       -6.22     10.66 o
 -32   2   1      145.14      194.57     13.70 o
 -30   2   1       12.40        8.71      8.45 o
 -28   2   1      375.90      386.64     11.24 o
 -26   2   1      704.24      619.52     14.37 o
 -24   2   1     1090.25      956.49     15.06 o
 -22   2   1     3462.86     3246.28     30.94 o
 -20   2   1     2413.34     2404.40     24.14 o
 -18   2   1      248.69      259.16      7.07 o
 -16   2   1     7467.86     7248.94     58.18 o
 -14   2   1     1469.76     1395.12     15.18 o
 -12   2   1     6937.44     7365.21     60.51 o
 -10   2   1    11672.75    12304.10    108.61 o
  -8   2   1     1895.58     1869.04     16.54 o
  -6   2   1     2392.96     2695.97     22.28 o
  -4   2   1    73492.45    72381.48   1085.58 o
  -2   2   1     3175.03     3232.12     26.77 o
   0   2   1     2967.13     3240.20     26.49 o
   2   2   1      812.15      880.11     10.24 o
   4   2   1    33856.41    33453.99    240.13 o
   6   2   1     1643.28     1589.39     13.59 o
   8   2   1     2064.56     1846.68     17.57 o
  10   2   1      791.48      746.37     10.19 o
  12   2   1     4463.57     4610.02     42.18 o
  14   2   1    10715.23    10896.24     83.59 o
  16   2   1    10508.02    10116.29     75.62 o
  18   2   1      239.31      207.47      6.03 o
  20   2   1     1755.80     1806.18     17.99 o
  22   2   1       61.73       30.54      4.70 o
  24   2   1        2.28       -0.12      4.46 o
  26   2   1     3570.67     3479.29     36.05 o
  28   2   1      116.12       86.12      7.40 o
  30   2   1       58.23       50.23      8.37 o
  32   2   1      281.87      305.53     13.30 o
  34   2   1       84.83      116.27     12.27 o
 -35   3   1       10.94       25.82     12.83 o
 -33   3   1      435.82      411.04     18.15 o
 -31   3   1       85.64       89.20     11.28 o
 -29   3   1      132.86      133.45      9.63 o
 -27   3   1      884.98      857.17     15.13 o
 -25   3   1      313.38      347.95      9.68 o
 -23   3   1      326.66      330.86      9.67 o
 -21   3   1      102.26       89.30      6.30 o
 -19   3   1     1510.08     1399.02     18.72 o
 -17   3   1        1.31       10.32      4.04 o
 -15   3   1     9627.41    10094.23     88.81 o
 -13   3   1    10399.55    10197.39     82.54 o
 -11   3   1       77.14       52.56      5.32 o
  -9   3   1     6574.04     7006.88     52.33 o
  -7   3   1     7811.43     8282.77     63.39 o
  -5   3   1      933.08     1061.70     15.11 o
  -3   3   1    43403.38    44622.04    344.81 o
  -1   3   1     6198.09     6765.83     54.03 o
   1   3   1       22.01       45.08      4.03 o
   3   3   1    14326.01    15136.11    123.64 o
   5   3   1      263.61      296.45      5.06 o
   7   3   1    16926.47    17326.52    122.36 o
   9   3   1    36066.48    37193.28    259.11 o
  11   3   1        8.61       14.53      3.16 o
  13   3   1     4619.17     4565.54     38.36 o
  15   3   1       82.79       87.58      6.61 o
  17   3   1      792.29      866.67     13.05 o
  19   3   1     6211.32     6152.63     52.65 o
  21   3   1      494.04      511.54     10.96 o
  23   3   1      523.77      482.43     11.50 o
  25   3   1      252.78      236.49      7.96 o
  27   3   1      379.63      342.17     10.75 o
  29   3   1      176.56      193.87     10.48 o
  31   3   1      239.42      245.36     11.85 o
  33   3   1      270.24      330.32     15.28 o
  35   3   1      350.35      381.03     25.83 o
 -34   4   1      171.97      246.95     23.80 o
 -32   4   1      238.46      268.34     22.90 o
 -30   4   1      355.11      337.78     15.62 o
 -28   4   1       54.81       55.72      6.78 o
 -26   4   1       15.25       17.60      5.90 o
 -24   4   1       15.28       10.67      5.12 o
 -22   4   1      265.06      280.97      9.85 o
 -20   4   1     2685.63     2613.94     29.11 o
 -18   4   1       66.46       79.37      6.85 o
 -16   4   1     3127.91     3179.84     31.64 o
 -14   4   1     3391.16     3463.42     31.23 o
 -12   4   1     6761.70     6916.25     55.52 o
 -10   4   1    20249.90    20978.11    156.21 o
  -8   4   1     6969.47     6528.80     51.47 o
  -6   4   1       68.66      165.93      5.09 o
  -4   4   1       59.87       47.36      2.71 o
  -2   4   1      120.57      110.92      5.67 o
   0   4   1     3772.07     3591.59     33.35 o
   2   4   1    17769.77    17656.70    125.96 o
   4   4   1    18485.94    18916.96    146.50 o
   6   4   1      946.81      972.26     10.34 o
   8   4   1     5049.46     5391.47     39.53 o
  10   4   1     1861.21     1817.53     18.34 o
  12   4   1     1755.75     1813.67     17.59 o
  14   4   1     6628.54     6665.50     54.33 o
  16   4   1     1906.11     1875.12     19.71 o
  18   4   1     1364.88     1319.91     16.39 o
  20   4   1      291.00      301.85     12.61 o
  22   4   1      817.07      746.76     16.14 o
  24   4   1       39.92       35.88      6.32 o
  26   4   1      562.05      524.84     12.69 o
  28   4   1       34.43       34.17      7.25 o
  30   4   1       35.62       31.89      8.14 o
  32   4   1      244.92      309.43     18.09 o
  34   4   1       29.25       61.18     19.56 o
 -33   5   1       99.88       80.45     19.20 o
 -31   5   1      846.19      896.40     33.81 o
 -29   5   1      363.63      378.25     15.56 o
 -27   5   1       32.70       23.10      7.97 o
 -25   5   1      135.49      172.69      8.37 o
 -23   5   1      284.71      271.33      9.08 o
 -21   5   1      573.52      500.24     11.05 o
 -19   5   1      603.37      502.22     11.48 o
 -17   5   1     9545.76     9244.58     74.55 o
 -15   5   1     5199.39     5209.40     47.30 o
 -13   5   1     3318.70     3140.81     28.97 o
 -11   5   1     4363.52     4758.31     40.08 o
  -9   5   1     1210.02     1558.30     16.45 o
  -7   5   1    21074.59    22693.63    168.51 o
  -5   5   1     8965.06    10790.78     87.15 o
  -3   5   1      230.23       94.50      3.79 o
  -1   5   1      170.52      200.05      4.41 o
   1   5   1     2290.08     2120.82     19.92 o
   3   5   1     1365.35     1217.61     13.03 o
   5   5   1    19238.95    20421.33    167.39 o
   7   5   1      896.33     1004.15     13.22 o
   9   5   1     1363.60     1388.46     14.32 o
  11   5   1      738.72      632.97     11.71 o
  13   5   1     1796.86     1911.19     18.38 o
  15   5   1      102.91      118.50      5.61 o
  17   5   1     3113.25     3058.31     28.63 o
  19   5   1      475.71      503.09     12.14 o
  21   5   1      301.85      340.58     11.39 o
  23   5   1     1459.45     1450.00     25.73 o
  25   5   1        1.46        8.92      5.96 o
  27   5   1       58.44       61.26      9.45 o
  29   5   1       24.31       29.28      8.88 o
  31   5   1       11.34       14.45     11.44 o
  33   5   1       39.01       40.27     18.29 o
 -32   6   1       29.07       53.98     22.64 o
 -30   6   1        4.68       -4.87     12.31 o
 -28   6   1        9.01        9.47      9.53 o
 -26   6   1       76.96       78.25     10.09 o
 -24   6   1     1500.21     1480.08     34.38 o
 -22   6   1        5.86        8.13      7.55 o
 -20   6   1      108.98      110.38     10.93 o
 -18   6   1     5234.85     4989.69     47.29 o
 -16   6   1     1798.85     1793.26     22.95 o
 -14   6   1     3098.81     3082.65     29.51 o
 -12   6   1     2743.99     2650.78     27.16 o
 -10   6   1     2638.95     2751.26     24.40 o
  -8   6   1     1878.30     1927.84     17.99 o
  -6   6   1     1719.61     1777.74     19.06 o
  -4   6   1       17.42        8.72      2.97 o
  -2   6   1      341.68      394.09      7.70 o
   0   6   1    21488.85    22183.73    165.42 o
   2   6   1     1068.66     1150.24     13.77 o
   4   6   1      660.96      876.56     11.20 o
   6   6   1     1495.72     1673.88     18.36 o
   8   6   1       74.63      102.15      4.35 o
  10   6   1     5427.08     5455.94     43.27 o
  12   6   1     8255.03     8301.24     63.46 o
  14   6   1      571.37      521.48     10.35 o
  16   6   1       22.83       27.71      5.10 o
  18   6   1      594.81      592.66     14.05 o
  20   6   1      978.46      878.42     17.17 o
  22   6   1      870.82      961.11     20.39 o
  24   6   1      494.09      534.74     15.31 o
  26   6   1      320.67      348.26     13.75 o
  28   6   1       47.83       45.98     12.55 o
  30   6   1       38.26       26.91     10.50 o
  32   6   1        0.16      -16.00     16.00 o
 -31   7   1       99.27       91.57     16.09 o
 -29   7   1       83.38       71.54     14.24 o
 -27   7   1      247.92      288.96     16.43 o
 -25   7   1      171.06      165.31     13.43 o
 -23   7   1      458.95      500.49     16.18 o
 -21   7   1      538.82      540.30     16.27 o
 -19   7   1      550.16      583.02     15.91 o
 -17   7   1      465.88      470.59     14.47 o
 -15   7   1      561.39      557.02     13.35 o
 -13   7   1     6910.21     6923.40     64.45 o
 -11   7   1     2347.12     2424.03     26.24 o
  -9   7   1        3.33        0.62      4.23 o
  -7   7   1       18.00       24.22      4.08 o
  -5   7   1      685.34      566.39     11.05 o
  -3   7   1     9386.00     9276.05     84.68 o
  -1   7   1     5284.85     5136.92     44.06 o
   1   7   1      197.16      242.68      6.53 o
   3   7   1      149.89       99.43      4.84 o
   5   7   1      320.80      357.04      7.80 o
   7   7   1     5356.80     5061.64     43.40 o
   9   7   1    11338.00    11455.44     89.66 o
  11   7   1     1057.04      976.59     13.22 o
  13   7   1       15.42       11.02      4.25 o
  15   7   1       17.21       12.83      5.71 o
  17   7   1       28.78       35.93      7.46 o
  19   7   1     2036.05     2112.36     27.05 o
  21   7   1      654.54      673.29     16.58 o
  23   7   1        1.01       -8.72      8.72 o
  25   7   1       46.97       61.55     10.27 o
  27   7   1       23.62       19.83     11.21 o
  29   7   1       87.25       91.18     13.08 o
  31   7   1      128.80      136.06     17.19 o
 -30   8   1        0.65      -11.77     11.77 o
 -28   8   1       55.21       55.15     13.14 o
 -26   8   1        0.07       -6.53     10.63 o
 -24   8   1       83.02       93.34     12.49 o
 -22   8   1      482.70      496.14     15.48 o
 -20   8   1      183.64      219.87     11.81 o
 -18   8   1      407.20      433.14     14.43 o
 -16   8   1       25.30       25.92      7.47 o
 -14   8   1      105.55      122.85      9.09 o
 -12   8   1       76.25       79.63      6.96 o
 -10   8   1      485.17      506.52     19.00 o
  -8   8   1        9.04       21.89      5.21 o
  -6   8   1      418.54      420.02     11.81 o
  -4   8   1       24.55       16.90      4.27 o
  -2   8   1       93.86      100.46      4.51 o
   0   8   1     1164.65     1105.98     16.97 o
   2   8   1      233.22      211.61      8.98 o
   4   8   1        0.35       14.67      5.15 o
   6   8   1       19.99       15.54      4.16 o
   8   8   1      613.66      556.01     10.86 o
  10   8   1        0.61       -4.18      4.18 o
  12   8   1        0.08       -4.63      4.63 o
  14   8   1        0.23       -5.55      5.55 o
  16   8   1       37.84       27.50      6.83 o
  18   8   1      519.20      562.43     13.96 o
  20   8   1       39.99       33.79      8.83 o
  22   8   1       37.88       35.71      9.58 o
  24   8   1       34.28       14.08      9.39 o
  26   8   1      213.73      221.46     14.14 o
  28   8   1        8.63      -11.60     12.60 o
  30   8   1        7.21       26.30     14.34 o
 -29   9   1        0.79      -11.85     11.85 o
 -27   9   1      156.20      157.45     14.75 o
 -25   9   1      399.24      523.11     20.46 o
 -23   9   1       48.95       36.54     11.54 o
 -21   9   1      672.91      745.44     18.49 o
 -19   9   1       24.98        9.40      7.38 o
 -17   9   1       62.67       28.62      7.75 o
 -15   9   1       13.75       28.60      7.32 o
 -13   9   1      527.35      437.61     14.06 o
 -11   9   1        4.48       -6.48      6.48 o
  -9   9   1     3305.47     3142.57     33.51 o
  -7   9   1      305.86      371.66     16.09 o
  -5   9   1       48.18       52.69      9.32 o
  -3   9   1     5603.55     5289.52     59.35 o
  -1   9   1       84.05       85.17      8.94 o
   1   9   1     7625.13     7333.50     77.68 o
   3   9   1      363.57      350.65     12.26 o
   5   9   1        4.93      -11.44     11.44 o
   7   9   1       95.54       99.94      6.46 o
   9   9   1     1318.09     1371.95     23.57 o
  11   9   1      357.32      373.60     10.23 o
  13   9   1     1448.18     1330.08     21.74 o
  15   9   1      530.05      572.05     15.63 o
  17   9   1       33.12       36.42      7.86 o
  19   9   1      174.02      237.39     12.79 o
  21   9   1      543.45      524.42     23.89 o
  23   9   1       12.99        6.74      9.62 o
  25   9   1      199.81      246.87     16.37 o
  27   9   1      139.87      134.65     16.27 o
  29   9   1        3.19       -1.89     14.26 o
 -28  10   1        3.93      -12.25     12.25 o
 -26  10   1       32.12       16.91     13.54 o
 -24  10   1      788.21      826.68     29.84 o
 -22  10   1        0.43       -3.69     12.55 o
 -20  10   1       15.37       12.39     11.35 o
 -18  10   1      365.40      349.10     13.47 o
 -16  10   1        7.85       10.18      7.27 o
 -14  10   1      323.24      284.45     11.33 o
 -12  10   1       48.48       56.16      7.77 o
 -10  10   1       91.01       87.07     10.42 o
  -8  10   1       46.24       38.16      8.65 o
  -6  10   1      102.74      120.50      9.86 o
  -4  10   1     3849.81     3769.43     58.60 o
  -2  10   1       69.56       69.91     10.54 o
   0  10   1     7732.86     7575.67     89.63 o
   2  10   1      944.92     1014.71     23.62 o
   4  10   1       53.57       36.56      8.57 o
   6  10   1      570.16      601.07     17.38 o
   8  10   1       15.39        6.27      7.52 o
  10  10   1     3314.32     3154.81     40.01 o
  12  10   1       23.14       35.80      6.93 o
  14  10   1        8.95       -3.61      6.48 o
  16  10   1      183.78      145.08     10.10 o
  18  10   1      274.81      321.77     17.23 o
  20  10   1      133.91      126.08     11.58 o
  22  10   1      271.51      311.86     15.41 o
  24  10   1        0.30       -1.67      9.78 o
  26  10   1        8.66      -11.11     11.11 o
  28  10   1       14.92       14.97     15.55 o
 -25  11   1        2.94       -5.18     14.91 o
 -23  11   1       48.52       45.19     12.88 o
 -21  11   1       46.28       48.04     12.13 o
 -19  11   1      131.17      122.21     14.68 o
 -17  11   1      267.73      315.98     28.41 o
 -15  11   1       35.19       48.82     11.86 o
 -13  11   1      206.70      166.56     12.96 o
 -11  11   1        5.88       16.09      9.36 o
  -9  11   1      630.23      502.57     17.68 o
  -7  11   1     1005.89     1062.50     25.14 o
  -5  11   1        6.05       -2.12      7.94 o
  -3  11   1       56.13       48.45     10.21 o
  -1  11   1      246.20      210.98     13.10 o
   1  11   1      429.63      342.03     15.28 o
   3  11   1      734.15      621.52     19.81 o
   5  11   1      203.81      220.18     13.59 o
   7  11   1       31.77       27.17      7.50 o
   9  11   1       70.35       59.10     10.12 o
  11  11   1      334.10      363.84     17.88 o
  13  11   1      261.62      282.08     15.81 o
  15  11   1      302.82      298.00     15.04 o
  17  11   1       61.64       50.84     12.43 o
  19  11   1       64.85       79.93     12.13 o
  21  11   1       28.62       28.12     10.44 o
  23  11   1       99.75      123.96     14.52 o
  25  11   1       16.75       15.02     12.47 o
 -24  12   1      101.01      129.37     23.74 o
 -22  12   1       25.37      -10.25     18.03 o
 -20  12   1        2.48      -15.46     17.65 o
 -18  12   1      235.74      223.13     18.39 o
 -16  12   1      254.45      281.66     18.57 o
 -14  12   1      278.67      303.80     18.66 o
 -12  12   1      142.31      137.38     14.38 o
 -10  12   1       44.04       16.71     11.13 o
  -8  12   1       49.54       10.29     10.83 o
  -6  12   1      451.20      421.21     17.51 o
  -4  12   1      278.08      293.63     15.38 o
  -2  12   1      207.35      224.94     14.05 o
   0  12   1      408.86      413.41     17.45 o
   2  12   1      134.71      152.28     13.07 o
   4  12   1      111.17      119.06     12.40 o
   6  12   1      684.34      595.64     20.76 o
   8  12   1      131.71      145.90     12.87 o
  10  12   1       58.63       52.91     11.34 o
  12  12   1       94.24       59.34     12.44 o
  14  12   1        0.71       -3.82     10.99 o
  16  12   1       72.02       84.08     15.52 o
  18  12   1      271.73      286.28     20.45 o
  20  12   1       99.11       95.96     17.46 o
  22  12   1       30.55       27.63     20.62 o
  24  12   1       13.60      -28.53     28.53 o
 -21  13   1       32.59       34.85     30.02 o
 -19  13   1       37.15       12.03     22.19 o
 -17  13   1        0.81        6.61     18.03 o
 -15  13   1       40.03       31.92     16.61 o
 -13  13   1       55.12       47.64     13.51 o
 -11  13   1        2.56        1.86     11.67 o
  -9  13   1      116.69      161.30     23.27 o
  -7  13   1        0.36       -5.63     11.21 o
  -5  13   1       20.92        0.37      9.86 o
  -3  13   1        0.24      -10.03     10.03 o
  -1  13   1        0.28       -5.89     10.19 o
   1  13   1      318.13      344.49     17.53 o
   3  13   1      152.86      183.56     14.55 o
   5  13   1        3.32       -8.54     10.48 o
   7  13   1       11.78       12.98     11.59 o
   9  13   1        1.20       12.74     12.20 o
  11  13   1       15.86       -0.68     11.77 o
  13  13   1       34.92       42.22     13.07 o
  15  13   1       94.55       78.02     14.75 o
  17  13   1       44.36       32.50     15.92 o
  19  13   1      228.29      261.09     26.98 o
  21  13   1        0.34       -9.76     20.20 o
 -18  14   1       18.79        7.31     33.28 o
 -16  14   1       36.29       46.10     18.57 o
 -14  14   1       18.58       23.48     19.89 o
 -12  14   1       12.00       22.79     13.13 o
 -10  14   1       41.11       44.81     14.07 o
  -8  14   1      115.28      147.30     16.80 o
  -6  14   1        0.32       -9.43     12.24 o
  -4  14   1       51.83       49.48     13.44 o
  -2  14   1        0.26      -12.91     14.63 o
   0  14   1        3.46       -9.93      9.93 o
   2  14   1       28.05       15.13     11.49 o
   4  14   1      474.18      471.12     27.47 o
   6  14   1        1.84      -10.40     13.51 o
   8  14   1      137.93      166.30     19.14 o
  10  14   1       24.88       32.36     14.30 o
  12  14   1        0.21      -11.61     11.61 o
  14  14   1       99.37      102.26     19.45 o
  16  14   1       11.67        2.31     18.21 o
  18  14   1      103.60       58.79     35.30 o
 -13  15   1        9.72      -16.16     20.82 o
 -11  15   1        4.37       -3.65     16.80 o
  -9  15   1      106.03       81.78     16.40 o
  -7  15   1      148.49      171.71     18.10 o
  -5  15   1       10.44        2.79     13.33 o
  -3  15   1        0.30        0.77     14.41 o
  -1  15   1        2.26        8.46     12.34 o
   1  15   1       29.98       11.96     12.71 o
   3  15   1      120.48      120.59     15.43 o
   5  15   1       36.02       17.38     13.65 o
   7  15   1        4.77        8.35     13.79 o
   9  15   1       36.62       54.99     15.42 o
  11  15   1       15.00       -0.17     14.00 o
  13  15   1      108.24      115.23     23.94 o
  -8  16   1        0.37      -22.10     22.10 o
  -6  16   1       14.58      -12.45     18.65 o
  -4  16   1        0.16      -14.56     14.56 o
  -2  16   1       30.50       10.76     14.38 o
   0  16   1        6.87      -11.11     13.92 o
   2  16   1       10.52      -10.50     15.59 o
   4  16   1        0.58       -6.01     15.57 o
   6  16   1        0.12      -16.98     16.98 o
 -36   0   2        0.91       -0.42     17.29 o
 -34   0   2       25.43       25.36     17.14 o
 -32   0   2       24.19       69.85     28.06 o
 -30   0   2      746.15      872.33     34.72 o
 -28   0   2      391.27      342.05     18.62 o
 -26   0   2      494.33      616.76     22.98 o
 -24   0   2     6858.01     6251.08    103.09 o
 -22   0   2     3347.20     2968.25     50.66 o
 -20   0   2      105.12      113.64      6.55 o
 -18   0   2    12199.53    12229.05    129.07 o
 -16   0   2     3846.98     3763.72     45.01 o
 -14   0   2     5116.71     4541.57     51.51 o
 -12   0   2     6002.88     5738.63     62.23 o
 -10   0   2    32328.29    33475.67    307.91 o
  -8   0   2    13431.68    13740.33    129.22 o
  -6   0   2    84283.04    80792.91    826.81 o
  -4   0   2     1326.24     1621.14     19.49 o
  -2   0   2    10429.31    10227.39    139.47 o
   0   0   2     8706.43     9050.01    115.80 o
   2   0   2     2871.83     2662.96     26.43 o
   4   0   2   101272.25    91234.17    816.56 o
   6   0   2   130794.18   122360.86   1222.82 o
   8   0   2     1886.62     1875.95     18.46 o
  10   0   2     1318.62     1286.22     14.94 o
  12   0   2      855.41     1024.74     15.59 o
  14   0   2      110.28      170.62      5.98 o
  16   0   2     4709.40     4355.52     46.79 o
  18   0   2     8948.16     8472.07     84.77 o
  20   0   2      229.21      288.83     12.22 o
  22   0   2     2544.60     2461.29     32.44 o
  24   0   2      101.21      136.24      9.84 o
  26   0   2       18.31        6.34      8.55 o
  28   0   2      847.97      818.33     23.10 o
  30   0   2      135.74      117.83     13.66 o
  32   0   2       92.73       56.70     13.41 o
  34   0   2       75.30       69.67     17.14 o
 -35   1   2       34.30       44.28     13.35 o
 -33   1   2      454.21      496.84     19.00 o
 -31   1   2      137.32      168.77     14.03 o
 -29   1   2      200.26      184.47     12.43 o
 -27   1   2      816.14      849.55     19.04 o
 -25   1   2      143.18      130.64      9.25 o
 -23   1   2      928.19      859.27     16.98 o
 -21   1   2      189.77      198.99      7.73 o
 -19   1   2      892.65      785.62     12.31 o
 -17   1   2       15.04       33.35      3.94 o
 -15   1   2     3176.36     3147.39     26.12 o
 -13   1   2     2096.55     2424.00     19.48 o
 -11   1   2      112.73      233.05      4.30 o
  -9   1   2      155.29      253.02      4.15 o
  -7   1   2     7347.14     7563.08     54.75 o
  -5   1   2    15915.85    16897.60    131.15 o
  -3   1   2    73900.18    72597.89   1167.39 o
  -1   1   2       27.93       36.46      1.36 o
   1   1   2    22977.46    23552.83    158.84 o
   3   1   2    18479.97    20098.85    125.89 o
   5   1   2    18892.36    19678.10    116.03 o
   7   1   2     3736.98     3512.62     22.19 o
   9   1   2     8860.91     8265.94     53.94 o
  11   1   2      106.15      162.57      3.77 o
  13   1   2      585.93      679.88     13.48 o
  15   1   2      642.49      699.74      8.49 o
  17   1   2      477.40      451.20      9.04 o
  19   1   2     4581.16     4486.25     34.38 o
  21   1   2     1761.74     1630.52     21.01 o
  23   1   2     1249.14     1189.22     16.02 o
  25   1   2      146.30      120.09      6.94 o
  27   1   2       12.39       10.47      6.68 o
  29   1   2        0.88        0.48      7.27 o
  31   1   2      281.86      347.52     13.75 o
  33   1   2        8.70        6.06      9.20 o
  35   1   2       30.05       50.11     13.17 o
 -36   2   2        2.90       -4.78     21.49 o
 -34   2   2        9.12       31.84     11.80 o
 -32   2   2        0.80        3.57      9.05 o
 -30   2   2      242.09      277.49     15.75 o
 -28   2   2      118.92       98.72      8.91 o
 -26   2   2      172.09      179.20      9.69 o
 -24   2   2      473.22      464.87     10.72 o
 -22   2   2        3.60        0.14      5.02 o
 -20   2   2     1087.14     1075.09     14.06 o
 -18   2   2      883.67      846.30     11.82 o
 -16   2   2     1198.95     1176.33     12.69 o
 -14   2   2     1515.83     1576.38     16.54 o
 -12   2   2     3504.62     3391.82     28.96 o
 -10   2   2     2515.10     2353.26     20.92 o
  -8   2   2     4534.46     4308.43     34.55 o
  -6   2   2      514.95      415.92      9.90 o
  -4   2   2     1882.01     2121.54     17.48 o
  -2   2   2     1935.77     2099.43     19.23 o
   0   2   2     6391.54     6836.87     56.19 o
   2   2   2    21000.76    22015.08    160.37 o
   4   2   2    29386.83    29695.45    214.39 o
   6   2   2    15436.61    16268.35    118.61 o
   8   2   2     3097.17     3336.04     27.61 o
  10   2   2     2097.87     2102.14     22.55 o
  12   2   2     1469.91     1596.66     14.71 o
  14   2   2      245.76      237.53      5.91 o
  16   2   2       27.53       20.72      3.79 o
  18   2   2      567.56      568.84      9.23 o
  20   2   2       15.29       13.19      3.95 o
  22   2   2     1862.70     1831.18     19.47 o
  24   2   2      492.18      489.20     11.46 o
  26   2   2      156.20      158.57      7.88 o
  28   2   2       72.47       87.12      8.29 o
  30   2   2        5.35       15.59      7.92 o
  32   2   2       72.96       66.97      9.59 o
  34   2   2       39.22       25.66     10.02 o
 -35   3   2        0.34      -13.79     13.79 o
 -33   3   2      393.74      440.91     20.16 o
 -31   3   2       41.97       44.68     12.58 o
 -29   3   2      121.15      103.54     10.99 o
 -27   3   2     1619.07     1650.76     23.92 o
 -25   3   2      232.85      227.78      8.39 o
 -23   3   2      793.36      757.66     13.41 o
 -21   3   2     1558.77     1552.84     18.81 o
 -19   3   2      689.94      681.87     11.69 o
 -17   3   2     2734.35     2529.91     25.47 o
 -15   3   2     4668.06     4801.17     40.67 o
 -13   3   2     2091.15     1917.57     18.89 o
 -11   3   2     3171.47     3011.36     25.15 o
  -9   3   2      966.55      975.22     10.40 o
  -7   3   2     2188.42     2632.16     21.41 o
  -5   3   2    20840.08    22867.41    167.48 o
  -3   3   2    41510.76    42650.68    329.91 o
  -1   3   2     2488.68     2696.65     25.98 o
   1   3   2     5932.81     5889.55     50.49 o
   3   3   2     1259.56     1305.25     15.70 o
   5   3   2      869.39     1008.49     10.57 o
   7   3   2     1632.93     1208.12     12.41 o
   9   3   2    31010.41    30747.64    223.49 o
  11   3   2       29.12       12.04      2.59 o
  13   3   2     3560.99     3904.48     33.89 o
  15   3   2     5643.68     5270.78     42.50 o
  17   3   2     1346.50     1320.26     15.72 o
  19   3   2    11772.87    11734.75     85.02 o
  21   3   2     1012.32     1024.43     14.27 o
  23   3   2      430.14      408.65     10.23 o
  25   3   2      216.09      211.86      9.01 o
  27   3   2       92.47       84.11      8.21 o
  29   3   2      204.30      211.33     10.39 o
  31   3   2      505.64      586.44     16.69 o
  33   3   2      183.01      213.73     12.67 o
 -34   4   2      304.26      304.77     25.84 o
 -32   4   2       14.35       19.12     17.25 o
 -30   4   2       81.54       70.50     10.37 o
 -28   4   2        4.67        7.98      7.86 o
 -26   4   2      627.40      605.15     13.13 o
 -24   4   2     1085.31      994.51     15.08 o
 -22   4   2      905.51      902.16     15.21 o
 -20   4   2     7927.55     7626.35     66.96 o
 -18   4   2     3125.41     3211.83     31.22 o
 -16   4   2      752.72      742.03     12.31 o
 -14   4   2     4602.69     4707.97     38.16 o
 -12   4   2     1674.23     1725.61     16.74 o
 -10   4   2    18890.50    19496.49    133.65 o
  -8   4   2       32.27       43.47      3.19 o
  -6   4   2    12286.00    12438.66     89.37 o
  -4   4   2     1502.31     1570.04     15.78 o
  -2   4   2      471.67      567.75      7.92 o
   0   4   2      424.02      436.41      6.81 o
   2   4   2     8936.08     9340.36     74.51 o
   4   4   2       67.54      146.69      4.47 o
   6   4   2    17696.90    18830.57    146.50 o
   8   4   2     6048.90     6498.31     53.38 o
  10   4   2       14.31       59.20      3.61 o
  12   4   2     1074.03     1213.19     16.79 o
  14   4   2     4913.97     5076.17     40.38 o
  16   4   2     4535.99     4342.12     48.23 o
  18   4   2      345.62      255.32      7.66 o
  20   4   2     2176.46     2057.81     26.56 o
  22   4   2      374.26      336.52     10.74 o
  24   4   2       40.34       58.76      7.22 o
  26   4   2     1423.79     1315.80     21.77 o
  28   4   2       45.50       54.61      7.70 o
  30   4   2      351.91      383.86     13.10 o
  32   4   2      343.53      338.20     16.26 o
  34   4   2      234.31      279.16     20.63 o
 -33   5   2       35.59       59.30     18.62 o
 -31   5   2      270.49      279.27     20.65 o
 -29   5   2      155.12      157.19     15.19 o
 -27   5   2       17.80       10.45      9.24 o
 -25   5   2       26.07       21.11      6.49 o
 -23   5   2       60.38       57.22      6.73 o
 -21   5   2     2310.10     2289.41     26.44 o
 -19   5   2     1249.71     1200.34     17.11 o
 -17   5   2     8559.90     8595.17     75.67 o
 -15   5   2      414.91      417.05      9.46 o
 -13   5   2      193.76      165.99      5.36 o
 -11   5   2     1834.53     2085.47     18.53 o
  -9   5   2     1611.16     1411.75     14.27 o
  -7   5   2    38608.17    41038.99    300.41 o
  -5   5   2      154.82       84.10      5.53 o
  -3   5   2     3969.38     4373.94     37.83 o
  -1   5   2      657.25      685.16     10.78 o
   1   5   2     2199.47     2153.84     20.42 o
   3   5   2      307.89      205.51      5.37 o
   5   5   2    10474.55    10958.30     83.73 o
   7   5   2     2297.58     2539.63     22.99 o
   9   5   2     1605.19     2007.21     18.93 o
  11   5   2     5918.46     5851.23     46.12 o
  13   5   2     6014.65     5963.47     47.63 o
  15   5   2     6894.45     6900.10     54.75 o
  17   5   2      166.73      136.00      6.48 o
  19   5   2       35.36       36.03      5.84 o
  21   5   2      305.16      326.05     11.21 o
  23   5   2     1203.91     1197.44     23.74 o
  25   5   2      453.90      463.41     15.18 o
  27   5   2      343.69      388.19     16.34 o
  29   5   2      304.27      305.08     13.58 o
  31   5   2       44.95       49.90     12.11 o
  33   5   2        2.30       14.98     12.50 o
 -32   6   2      110.48      125.47     20.45 o
 -30   6   2       49.25       49.57     11.96 o
 -28   6   2       10.87        2.30     10.02 o
 -26   6   2       14.48       14.24      9.25 o
 -24   6   2      468.13      485.17     17.14 o
 -22   6   2       33.30       22.31      8.54 o
 -20   6   2      101.80       80.97      8.74 o
 -18   6   2      351.99      344.07     11.44 o
 -16   6   2       73.64       73.53      6.15 o
 -14   6   2     3511.69     3598.23     33.01 o
 -12   6   2     3308.47     3285.18     28.54 o
 -10   6   2      946.82      978.06     12.22 o
  -8   6   2       81.17       64.66      3.90 o
  -6   6   2      178.70      141.93      6.17 o
  -4   6   2      120.02      139.33      5.19 o
  -2   6   2     2452.49     2363.78     22.39 o
   0   6   2     7905.15     8260.98     64.54 o
   2   6   2      756.27      797.17     13.58 o
   4   6   2        4.60        6.67      2.65 o
   6   6   2      362.30      350.23      7.92 o
   8   6   2     1211.95     1119.18     21.58 o
  10   6   2     5567.72     5489.26     43.83 o
  12   6   2     5015.76     5015.60     41.15 o
  14   6   2       34.11       36.08      4.35 o
  16   6   2      133.09      140.30      6.88 o
  18   6   2      117.94      114.14      8.75 o
  20   6   2      109.65       88.71      8.79 o
  22   6   2     1101.40     1051.71     21.09 o
  24   6   2      174.87      173.69     12.19 o
  26   6   2       36.89       53.69     10.36 o
  28   6   2       92.83      109.79     14.06 o
  30   6   2      141.65      190.71     13.70 o
  32   6   2       18.66       26.63     14.36 o
 -31   7   2       25.38       47.72     13.00 o
 -29   7   2      327.17      373.14     16.56 o
 -27   7   2      117.33      133.91     14.68 o
 -25   7   2      635.90      638.80     22.48 o
 -23   7   2       73.61       53.54     10.31 o
 -21   7   2      102.97      117.45      9.83 o
 -19   7   2      312.62      353.24     14.32 o
 -17   7   2     1476.67     1273.68     22.25 o
 -15   7   2      109.20       95.46      9.17 o
 -13   7   2     1416.78     1378.30     19.82 o
 -11   7   2     2423.18     2407.53     25.93 o
  -9   7   2      888.61      991.96     14.47 o
  -7   7   2       46.97       19.09      4.25 o
  -5   7   2        8.62        5.02      4.53 o
  -3   7   2       34.55       23.12      4.34 o
  -1   7   2     5144.26     5681.59     46.43 o
   1   7   2      308.65      262.29      6.04 o
   3   7   2       75.08       88.52      5.37 o
   5   7   2      230.02      175.17      7.58 o
   7   7   2        2.31       -3.85      3.85 o
   9   7   2     1629.54     1539.67     19.53 o
  11   7   2      950.66      951.65     13.75 o
  13   7   2      323.65      359.38      9.23 o
  15   7   2       68.83       84.59      7.82 o
  17   7   2     5643.33     5474.65     67.98 o
  19   7   2      242.61      310.86     12.47 o
  21   7   2       38.18       22.74      7.77 o
  23   7   2     1160.81     1272.98     24.32 o
  25   7   2      200.03      260.83     15.02 o
  27   7   2        0.10       20.56     11.21 o
  29   7   2       25.92       19.85     12.22 o
  31   7   2       15.91       40.16     11.54 o
 -30   8   2       40.70       41.56     12.24 o
 -28   8   2      383.24      376.62     18.49 o
 -26   8   2       21.67       10.93     11.55 o
 -24   8   2        5.18        4.29      9.61 o
 -22   8   2     1315.06     1358.89     28.00 o
 -20   8   2      381.44      413.29     14.79 o
 -18   8   2       17.01       19.11      8.17 o
 -16   8   2       65.85       35.81      7.78 o
 -14   8   2      456.59      407.64     13.16 o
 -12   8   2     1165.10     1147.56     20.38 o
 -10   8   2     8875.91     9145.68     88.28 o
  -8   8   2     2988.15     3030.80     32.21 o
  -6   8   2     1608.92     1491.02     21.42 o
  -4   8   2       92.23       96.12      7.19 o
  -2   8   2     1421.29     1389.83     19.63 o
   0   8   2     1027.47     1002.96     15.37 o
   2   8   2    14634.24    14506.80    126.89 o
   4   8   2      325.49      348.70      9.27 o
   6   8   2     1545.05     1498.89     21.15 o
   8   8   2      899.10      833.32     13.45 o
  10   8   2      108.28      101.11      5.62 o
  12   8   2      679.37      655.03     12.79 o
  14   8   2        4.34        4.26      5.20 o
  16   8   2     1822.49     1661.63     22.93 o
  18   8   2        1.69        0.54      6.89 o
  20   8   2     2156.22     2171.92     31.95 o
  22   8   2      248.20      231.04     15.11 o
  24   8   2       69.07       90.53     11.38 o
  26   8   2      165.76      155.70     14.10 o
  28   8   2      221.17      227.64     16.10 o
  30   8   2        2.72       -2.16     13.17 o
 -29   9   2       34.63       23.80     15.34 o
 -27   9   2      102.73       95.49     13.81 o
 -25   9   2       41.13       30.37     11.90 o
 -23   9   2       12.66       -4.00     11.14 o
 -21   9   2       31.80       25.72      9.91 o
 -19   9   2      457.33      478.85     17.69 o
 -17   9   2      168.40      176.11     11.22 o
 -15   9   2        1.01       -8.66      8.66 o
 -13   9   2      915.38      818.96     19.27 o
 -11   9   2      109.14       78.74      8.65 o
  -9   9   2      570.83      559.58     14.77 o
  -7   9   2     1890.36     1941.49     26.87 o
  -5   9   2       95.27      107.93      9.49 o
  -3   9   2     2451.12     2353.58     34.99 o
  -1   9   2       37.33       47.06      8.32 o
   1   9   2        1.99       16.77      7.12 o
   3   9   2     5702.17     5376.43     56.61 o
   5   9   2      947.58      973.07     16.87 o
   7   9   2       68.29       73.42      6.75 o
   9   9   2      163.95      164.13      7.97 o
  11   9   2        1.16       -4.85      4.85 o
  13   9   2      693.72      632.96     17.44 o
  15   9   2      318.98      298.56     11.63 o
  17   9   2       19.84       19.83      8.11 o
  19   9   2      128.11      131.33     11.01 o
  21   9   2        0.17        3.99      9.05 o
  23   9   2      150.53      177.74     13.03 o
  25   9   2      195.53      209.95     14.07 o
  27   9   2        5.71      -10.61     10.61 o
  29   9   2        0.23       -4.46     13.96 o
 -28  10   2       27.62        9.49     14.16 o
 -26  10   2        9.63        0.30     12.21 o
 -24  10   2        3.17        0.43     11.97 o
 -22  10   2      264.60      275.51     15.88 o
 -20  10   2      184.31      194.66     13.51 o
 -18  10   2       60.95       64.90     11.65 o
 -16  10   2      489.27      532.38     17.49 o
 -14  10   2       20.42       13.24      8.04 o
 -12  10   2      136.03      134.79     10.30 o
 -10  10   2       75.57       74.52      9.92 o
  -8  10   2       72.89       85.86      9.41 o
  -6  10   2      627.12      664.43     17.85 o
  -4  10   2     2156.58     2077.80     33.62 o
  -2  10   2      824.57      811.12     19.63 o
   0  10   2       65.92       92.36     10.97 o
   2  10   2      121.01       96.85     10.09 o
   4  10   2      394.11      437.95     15.09 o
   6  10   2      450.90      470.82     15.83 o
   8  10   2     1131.63     1055.17     24.42 o
  10  10   2        2.67        7.59      6.73 o
  12  10   2        0.95       -6.64      6.64 o
  14  10   2      363.15      425.96     14.41 o
  16  10   2      493.88      514.49     18.39 o
  18  10   2      114.09      120.91     13.85 o
  20  10   2        4.89       -7.91      7.91 o
  22  10   2       37.94       34.58     10.13 o
  24  10   2        7.09        5.28      9.31 o
  26  10   2      242.90      274.25     17.19 o
 -27  11   2       17.81       37.10     22.89 o
 -25  11   2       38.78       20.70     15.32 o
 -23  11   2       47.90       38.83     13.20 o
 -21  11   2      413.48      431.24     18.18 o
 -19  11   2      183.58      220.19     18.21 o
 -17  11   2      123.42      136.78     15.78 o
 -15  11   2       13.41        8.60     10.01 o
 -13  11   2      133.70      149.93     12.80 o
 -11  11   2       80.15       87.13     11.10 o
  -9  11   2       30.23       30.85      9.64 o
  -7  11   2      508.55      528.25     18.71 o
  -5  11   2       51.12       25.17      9.27 o
  -3  11   2     1111.35      996.23     24.19 o
  -1  11   2     1109.44     1196.90     26.14 o
   1  11   2      405.62      397.53     29.79 o
   3  11   2        1.57        1.91      8.81 o
   5  11   2      291.56      293.12     13.77 o
   7  11   2        1.02       -3.86      8.39 o
   9  11   2       31.28       35.98      8.77 o
  11  11   2     1299.02     1320.04     29.04 o
  13  11   2      263.19      254.59     15.71 o
  15  11   2      210.41      211.76     17.58 o
  17  11   2      168.95      169.85     16.10 o
  19  11   2       91.52       84.38     14.40 o
  21  11   2       61.59       27.60     10.63 o
  23  11   2      424.57      533.77     23.89 o
  25  11   2       84.96       80.63     13.99 o
 -24  12   2       22.46       -1.08     20.57 o
 -22  12   2        0.79      -17.14     17.14 o
 -20  12   2      158.60      165.84     18.78 o
 -18  12   2       20.40       10.21     13.54 o
 -16  12   2        0.27       -4.30     11.81 o
 -14  12   2      172.15      168.97     15.76 o
 -12  12   2        5.50      -10.25     10.25 o
 -10  12   2       98.05       86.51     12.71 o
  -8  12   2      237.60      248.57     16.02 o
  -6  12   2      193.31      190.98     14.69 o
  -4  12   2        0.80       -8.85      8.85 o
  -2  12   2        1.64       -8.96      8.96 o
   0  12   2        0.03       -6.78      8.85 o
   2  12   2      166.57      199.62     14.03 o
   4  12   2        6.87        8.73      9.79 o
   6  12   2       90.97       92.65     12.18 o
   8  12   2      151.96      101.34     11.44 o
  10  12   2       11.89       17.44     11.09 o
  12  12   2        1.17       -3.92     10.56 o
  14  12   2       92.95      131.67     13.86 o
  16  12   2        7.26        1.00     12.02 o
  18  12   2        7.79        9.36     13.98 o
  20  12   2       48.74       29.70     17.95 o
  22  12   2       29.41       44.66     19.40 o
 -21  13   2       23.42       -0.03     32.70 o
 -19  13   2        7.09        4.96     16.33 o
 -17  13   2       27.86       21.86     16.70 o
 -15  13   2       34.96       45.44     17.37 o
 -13  13   2      242.34      246.32     21.54 o
 -11  13   2      164.90      177.13     16.66 o
  -9  13   2       29.52       30.89     13.33 o
  -7  13   2       41.83       24.74     11.73 o
  -5  13   2       25.24       20.87     11.49 o
  -3  13   2      162.60      156.54     13.95 o
  -1  13   2       88.52       49.46     12.12 o
   1  13   2       37.37        9.55     10.85 o
   3  13   2       13.13       29.34     10.80 o
   5  13   2      274.53      265.78     16.10 o
   7  13   2      428.60      409.98     18.88 o
   9  13   2      170.71      187.88     19.84 o
  11  13   2       34.83       29.51     11.57 o
  13  13   2       16.89      -11.20     11.20 o
  15  13   2       29.72       27.32     15.11 o
  17  13   2       59.76       47.69     16.79 o
  19  13   2      112.60      119.49     19.05 o
  21  13   2        2.11        2.84     15.98 o
 -18  14   2       40.88        3.50     22.45 o
 -16  14   2      125.44       94.74     20.33 o
 -14  14   2       27.07       32.40     18.77 o
 -12  14   2       21.80       17.55     16.76 o
 -10  14   2      113.00       96.51     20.26 o
  -8  14   2        8.46       16.42     12.98 o
  -6  14   2       10.62      -16.42     16.42 o
  -4  14   2       52.51       57.94     13.79 o
  -2  14   2       17.17        2.29     11.30 o
   0  14   2        9.13       -6.60     10.35 o
   2  14   2       28.22       14.16     11.84 o
   4  14   2      173.24      205.05     16.24 o
   6  14   2       59.94       96.67     15.04 o
   8  14   2       99.79       95.06     14.97 o
  10  14   2       30.52        7.85     12.76 o
  12  14   2       16.85        3.16     13.16 o
  14  14   2       66.23       70.18     18.35 o
  16  14   2       39.59       34.84     17.88 o
  18  14   2      175.59      140.98     26.53 o
 -13  15   2        0.52       -6.98     22.45 o
 -11  15   2       10.24      -17.00     17.00 o
  -9  15   2       48.15       39.74     18.27 o
  -7  15   2        0.25       -6.93     12.96 o
  -5  15   2       98.19      106.00     16.32 o
  -3  15   2       14.70      -10.03     12.60 o
  -1  15   2        7.13        9.18     12.69 o
   1  15   2       20.33       29.83     13.30 o
   3  15   2       52.68       46.53     13.90 o
   5  15   2        0.61       -6.32     12.89 o
   7  15   2       44.49       41.99     14.39 o
   9  15   2        2.63       15.33     14.03 o
  11  15   2        0.28       -9.11     14.35 o
  13  15   2        5.34      -22.87     24.22 o
  -8  16   2        1.60      -26.46     26.46 o
  -6  16   2       14.69      -17.59     17.59 o
  -4  16   2       59.83       57.45     25.72 o
  -2  16   2       29.16       30.18     16.58 o
   0  16   2       25.59       25.27     16.68 o
   2  16   2       12.35        6.47     17.60 o
   4  16   2        1.48      -14.86     14.86 o
   6  16   2       43.34       51.93     18.13 o
 -35   1   3      229.19      257.29     17.47 o
 -33   1   3       36.35       49.59     14.95 o
 -31   1   3      366.82      376.26     26.74 o
 -29   1   3        0.76        9.92      8.45 o
 -27   1   3        3.13       16.18      8.10 o
 -25   1   3     2039.44     2044.91     29.35 o
 -23   1   3     1039.59     1033.25     19.33 o
 -21   1   3     2224.80     2087.23     23.31 o
 -19   1   3     1936.11     1808.96     19.56 o
 -17   1   3      291.07      298.17      6.04 o
 -15   1   3      869.32      953.19     10.15 o
 -13   1   3     4934.09     4444.21     31.65 o
 -11   1   3    12643.53    13521.62     90.79 o
  -9   1   3     1760.68     1754.93     14.89 o
  -7   1   3     2992.23     3338.48     27.56 o
  -5   1   3      872.65      751.02      8.82 o
  -3   1   3       66.76       55.49      2.84 o
  -1   1   3   134544.77   121010.00   1339.52 o
   1   1   3     1896.49     2034.53     14.92 o
   3   1   3     6957.20     7955.88     48.30 o
   5   1   3     7689.09     8102.92     52.63 o
   7   1   3      901.64      875.83      8.88 o
   9   1   3    23167.11    23565.12    143.53 o
  11   1   3    14144.20    14190.98     88.47 o
  13   1   3      131.48      118.73      3.68 o
  15   1   3      277.23      307.92      5.93 o
  17   1   3     5230.87     4936.90     36.05 o
  19   1   3       48.35       36.57      4.22 o
  21   1   3      888.70      867.14     13.22 o
  23   1   3     2738.43     2599.08     26.32 o
  25   1   3       95.03       75.94      6.42 o
  27   1   3       14.66       18.51      5.63 o
  29   1   3      444.23      462.85     13.78 o
  31   1   3        0.44       -0.21      7.62 o
  33   1   3      247.73      235.90     14.83 o
 -36   2   3      118.79      121.56     17.45 o
 -34   2   3      878.27     1029.34     31.60 o
 -32   2   3       21.50       23.63     15.25 o
 -30   2   3       11.45        5.69      9.47 o
 -28   2   3     1136.49     1139.03     24.09 o
 -26   2   3      566.34      570.91     15.10 o
 -24   2   3      128.73      106.08      7.77 o
 -22   2   3     6495.95     6486.56     53.83 o
 -20   2   3     2020.14     1787.23     20.07 o
 -18   2   3      148.00      186.54      8.98 o
 -16   2   3      272.32      310.78      6.50 o
 -14   2   3     3601.75     3852.45     28.24 o
 -12   2   3     3357.76     3478.71     31.46 o
 -10   2   3    30470.56    31475.66    232.00 o
  -8   2   3    11909.41    12651.03    105.61 o
  -6   2   3     8942.91     9535.54     80.26 o
  -4   2   3     2965.66     3287.59     26.56 o
  -2   2   3    97922.44    92763.83    832.00 o
   0   2   3     2902.21     3052.46     24.50 o
   2   2   3   111977.38   102467.46   1382.13 o
   4   2   3    18986.80    21152.00    142.18 o
   6   2   3    43546.27    45338.30    290.71 o
   8   2   3     4783.83     4838.85     34.47 o
  10   2   3      263.59      202.61      5.53 o
  12   2   3    23739.12    23984.57    164.95 o
  14   2   3     6080.35     5797.43     42.28 o
  16   2   3      150.29      131.58      4.95 o
  18   2   3      356.54      345.42      7.92 o
  20   2   3     2046.61     1849.59     19.76 o
  22   2   3        2.04       -2.32      4.84 o
  24   2   3      730.59      694.75     13.41 o
  26   2   3      289.05      297.73      9.94 o
  28   2   3      344.37      386.95     11.90 o
  30   2   3       57.72       76.05      9.21 o
  32   2   3      481.89      511.45     17.25 o
  34   2   3       18.08       23.09     10.82 o
 -35   3   3       27.41       11.24     13.03 o
 -33   3   3        5.05        8.33     11.84 o
 -31   3   3        0.04       -9.65      9.65 o
 -29   3   3        0.27        3.64      9.58 o
 -27   3   3       46.99       43.25      8.41 o
 -25   3   3        7.14        3.46      5.52 o
 -23   3   3      113.67      103.17      6.85 o
 -21   3   3      659.11      615.47     11.61 o
 -19   3   3        5.58       -2.72      3.72 o
 -17   3   3     1305.87     1334.24     17.50 o
 -15   3   3      355.34      328.77      9.96 o
 -13   3   3      438.41      593.56     10.05 o
 -11   3   3     4570.86     5052.05     39.33 o
  -9   3   3     2382.18     2332.00     20.69 o
  -7   3   3      377.12      470.10      9.22 o
  -5   3   3      952.23     1232.69     12.11 o
  -3   3   3     9227.50    10117.43     76.59 o
  -1   3   3     4087.64     4134.68     34.57 o
   1   3   3     8431.43     8668.39     68.44 o
   3   3   3    21914.63    23029.82    168.42 o
   5   3   3     7110.76     7844.29     66.49 o
   7   3   3     5015.74     5462.40     43.26 o
   9   3   3     2067.17     2162.21     19.39 o
  11   3   3      678.00      683.65      9.75 o
  13   3   3     1457.97     1509.68     17.50 o
  15   3   3       58.77       34.33      3.93 o
  17   3   3     1732.15     1590.64     17.27 o
  19   3   3      178.37      211.98      8.28 o
  21   3   3      563.05      549.42     11.17 o
  23   3   3       75.18       74.72      6.86 o
  25   3   3     1475.82     1275.93     18.68 o
  27   3   3        0.47       -6.87      6.87 o
  29   3   3        2.99       12.13      7.49 o
  31   3   3      167.37      189.01     13.85 o
  33   3   3        7.10       34.55     10.24 o
 -34   4   3      126.71      139.27     22.47 o
 -32   4   3        0.80      -10.96     23.42 o
 -30   4   3       69.75       89.97     12.14 o
 -28   4   3      697.54      708.81     19.89 o
 -26   4   3      190.17      170.29      9.74 o
 -24   4   3       32.20       23.99      6.48 o
 -22   4   3        2.95       -4.85      4.85 o
 -20   4   3      262.67      283.78      9.70 o
 -18   4   3      792.01      831.16     13.58 o
 -16   4   3     8105.92     8192.49     82.47 o
 -14   4   3     3713.61     3691.82     32.87 o
 -12   4   3     1322.87     1251.75     14.38 o
 -10   4   3     2302.85     2591.86     24.17 o
  -8   4   3     1073.23     1118.11     11.53 o
  -6   4   3     6713.23     6905.09     54.42 o
  -4   4   3    10491.39    10599.49     89.35 o
  -2   4   3     3003.25     2727.52     27.64 o
   0   4   3      121.28       74.17      4.33 o
   2   4   3     2951.49     3089.13     29.26 o
   4   4   3     5824.04     5770.01     67.37 o
   6   4   3     8609.32     8610.67     69.71 o
   8   4   3    12410.40    12742.34     91.86 o
  10   4   3      264.70      223.94      6.19 o
  12   4   3      525.08      508.87      9.07 o
  14   4   3     1651.42     1602.13     22.17 o
  16   4   3      302.75      298.76      8.00 o
  18   4   3     3441.93     3355.55     35.27 o
  20   4   3      198.72      204.18      7.70 o
  22   4   3      565.69      512.63     13.79 o
  24   4   3      357.80      375.56     12.72 o
  26   4   3      770.58      800.06     21.42 o
  28   4   3      298.04      310.15     13.35 o
  30   4   3        4.66       16.95      8.20 o
  32   4   3       53.85       71.32     11.68 o
 -33   5   3       29.12       32.03     21.59 o
 -31   5   3        4.56       11.42     11.81 o
 -29   5   3       48.79       54.41     12.36 o
 -27   5   3       29.75       18.36      8.88 o
 -25   5   3      876.24      954.23     20.45 o
 -23   5   3        7.98        7.05      6.56 o
 -21   5   3      159.38      130.85      8.57 o
 -19   5   3       45.87       38.02      6.08 o
 -17   5   3      130.99      130.19      7.02 o
 -15   5   3      347.62      333.01      8.62 o
 -13   5   3     2631.73     2497.59     24.17 o
 -11   5   3     2358.12     2491.69     21.19 o
  -9   5   3       21.19       13.32      2.84 o
  -7   5   3    11315.90    12625.28    108.44 o
  -5   5   3     7893.72     8961.93     68.95 o
  -3   5   3      202.72      264.42      6.77 o
  -1   5   3     4598.55     4647.99     39.57 o
   1   5   3      134.63      154.42      4.87 o
   3   5   3      816.00     1057.78     12.64 o
   5   5   3    15350.23    16680.72    139.03 o
   7   5   3     3191.34     3584.81     29.66 o
   9   5   3     3850.37     4129.17     35.35 o
  11   5   3     1855.77     1589.13     17.28 o
  13   5   3     1162.36     1209.34     14.72 o
  15   5   3      587.35      516.69     10.95 o
  17   5   3       58.96       78.39      6.28 o
  19   5   3      102.22      106.81      7.32 o
  21   5   3      347.03      305.82     11.11 o
  23   5   3     1953.16     1794.48     26.43 o
  25   5   3        4.84        4.48      9.36 o
  27   5   3       25.74       62.04     10.88 o
  29   5   3      154.43      184.33     12.87 o
  31   5   3      286.53      302.56     15.75 o
  33   5   3        5.95        7.22     13.99 o
 -32   6   3       75.51       86.47     14.40 o
 -30   6   3      214.02      262.07     18.57 o
 -28   6   3        4.92       -7.47     11.25 o
 -26   6   3      261.55      274.61     13.39 o
 -24   6   3      486.14      461.78     16.99 o
 -22   6   3     1067.99     1090.19     26.02 o
 -20   6   3      201.01      174.74      9.94 o
 -18   6   3     3995.40     3716.03     40.38 o
 -16   6   3      529.85      516.98     17.67 o
 -14   6   3     6378.08     6214.39     58.59 o
 -12   6   3       21.79       14.96      3.85 o
 -10   6   3     5089.46     4951.74     41.48 o
  -8   6   3      608.00      727.76     11.92 o
  -6   6   3    16263.20    16340.51    128.29 o
  -4   6   3    11913.69    12714.16    102.60 o
  -2   6   3     2355.67     2189.82     23.12 o
   0   6   3     2558.98     2779.89     24.99 o
   2   6   3       58.74       48.55      3.86 o
   4   6   3     1156.50     1167.69     16.44 o
   6   6   3    17613.91    17433.07    149.58 o
   8   6   3      321.74      332.25      7.41 o
  10   6   3        2.62       -1.65      3.56 o
  12   6   3      246.18      260.48      7.18 o
  14   6   3      131.89      165.28      6.32 o
  16   6   3    13071.38    12964.87    118.59 o
  18   6   3        9.49        6.96      6.29 o
  20   6   3      232.41      237.89     12.58 o
  22   6   3        5.72        1.50      7.23 o
  24   6   3        0.73        5.89      9.18 o
  26   6   3      177.94      209.46     13.46 o
  28   6   3      575.17      616.43     21.08 o
  30   6   3      117.16      133.91     13.92 o
  32   6   3      104.10      140.10     13.63 o
 -31   7   3       20.64       36.35     13.36 o
 -29   7   3       90.19      124.16     18.38 o
 -27   7   3      326.75      287.96     15.76 o
 -25   7   3       22.17        5.18      9.47 o
 -23   7   3       55.07       53.75     10.28 o
 -21   7   3      133.25      150.53     11.81 o
 -19   7   3      555.08      566.80     17.30 o
 -17   7   3     1354.86     1332.01     24.11 o
 -15   7   3      503.47      458.63     13.28 o
 -13   7   3       17.10       14.46      6.80 o
 -11   7   3      876.52      853.69     17.66 o
  -9   7   3     1769.92     1698.54     20.61 o
  -7   7   3     3966.51     4051.37     39.19 o
  -5   7   3     2805.02     2967.32     30.38 o
  -3   7   3      158.32      141.35      6.44 o
  -1   7   3       10.28       32.32      4.70 o
   1   7   3     2144.87     2166.67     21.26 o
   3   7   3     3567.83     3576.73     31.88 o
   5   7   3     5323.10     5534.26     53.97 o
   7   7   3      690.94      702.69     12.88 o
   9   7   3      483.41      461.53     10.33 o
  11   7   3      188.73      184.23      6.75 o
  13   7   3      589.98      618.95     11.74 o
  15   7   3     4369.01     4249.35     52.19 o
  17   7   3       89.13      108.05      8.23 o
  19   7   3     1162.45     1188.03     22.23 o
  21   7   3       76.30       68.63      9.08 o
  23   7   3       36.84       36.68      8.47 o
  25   7   3      684.78      727.89     21.86 o
  27   7   3       67.98       72.78     17.46 o
  29   7   3      204.74      240.09     16.30 o
  31   7   3        0.41       11.85     11.99 o
 -30   8   3       46.41       38.45     13.40 o
 -28   8   3       95.85       66.31     17.17 o
 -26   8   3        0.37      -11.17     12.72 o
 -24   8   3       41.64       40.05     16.49 o
 -22   8   3        0.61       -5.93      9.66 o
 -20   8   3      113.69      122.48     11.63 o
 -18   8   3       34.53       33.63      9.73 o
 -16   8   3      764.52      695.75     18.02 o
 -14   8   3      411.43      404.02     13.82 o
 -12   8   3      276.58      281.02     11.77 o
 -10   8   3       52.68       78.38      8.28 o
  -8   8   3      998.53      958.63     17.93 o
  -6   8   3      354.79      364.23     13.85 o
  -4   8   3      272.61      240.61      8.73 o
  -2   8   3        0.15        3.29      4.79 o
   0   8   3      465.07      421.10     10.59 o
   2   8   3       85.32       74.84      5.86 o
   4   8   3        0.11       -2.84      4.95 o
   6   8   3      683.27      639.39     12.46 o
   8   8   3     1209.10     1096.03     16.98 o
  10   8   3      249.27      240.14      9.18 o
  12   8   3      308.18      335.88      9.37 o
  14   8   3       26.91       17.88      5.71 o
  16   8   3       43.79       67.85      8.50 o
  18   8   3       51.60       72.95      8.92 o
  20   8   3        0.15        4.12      8.11 o
  22   8   3      209.32      228.16     15.84 o
  24   8   3        0.16        7.44     10.64 o
  26   8   3       21.36       18.14     11.16 o
  28   8   3       18.87       24.88     12.45 o
  30   8   3        0.90        5.21     12.60 o
 -29   9   3       43.99        6.73     14.03 o
 -27   9   3      266.52      299.55     18.64 o
 -25   9   3       20.84       20.66     11.94 o
 -23   9   3      162.48      159.01     14.02 o
 -21   9   3       96.68      117.09     12.98 o
 -19   9   3       56.75       59.90     11.04 o
 -17   9   3     1098.33     1085.35     25.85 o
 -15   9   3      249.43      242.52     12.27 o
 -13   9   3       11.98       13.07      7.83 o
 -11   9   3      162.14      149.21     10.15 o
  -9   9   3      938.86      821.30     18.49 o
  -7   9   3      626.49      641.32     15.46 o
  -5   9   3     5654.55     5642.42     63.17 o
  -3   9   3     5407.86     5452.81     69.49 o
  -1   9   3     3392.69     3150.58     37.71 o
   1   9   3     5261.04     5089.61     54.36 o
   3   9   3      407.38      396.13     12.24 o
   5   9   3     1624.95     1587.08     20.47 o
   7   9   3     1778.10     1648.68     23.16 o
   9   9   3      178.35      189.19      8.50 o
  11   9   3       62.34       34.71      6.41 o
  13   9   3       88.90      137.42      8.04 o
  15   9   3     1807.82     1672.69     25.24 o
  17   9   3        5.41       19.41      7.43 o
  19   9   3     1428.47     1430.96     27.01 o
  21   9   3      186.37      154.39     12.06 o
  23   9   3       98.76       76.40     11.17 o
  25   9   3        9.01        4.67     10.90 o
  27   9   3       13.08       23.14     12.37 o
 -28  10   3        0.38       -8.17     15.53 o
 -26  10   3        0.93       -8.25     12.29 o
 -24  10   3      433.43      406.27     20.15 o
 -22  10   3       69.47       81.03     12.98 o
 -20  10   3       75.54       39.35     11.42 o
 -18  10   3      178.67      186.89     15.70 o
 -16  10   3      254.80      244.63     15.66 o
 -14  10   3       66.27       94.58      9.89 o
 -12  10   3     1099.49     1042.99     22.13 o
 -10  10   3     1614.64     1396.19     27.82 o
  -8  10   3      595.49      532.37     17.52 o
  -6  10   3      373.50      415.03     14.69 o
  -4  10   3      651.00      587.97     17.21 o
  -2  10   3     1488.31     1489.35     27.38 o
   0  10   3      342.01      298.83     11.97 o
   2  10   3     1248.12     1223.29     23.98 o
   4  10   3       11.06       -0.37      7.76 o
   6  10   3     2312.22     2222.53     34.06 o
   8  10   3       48.31       65.66      9.51 o
  10  10   3       28.30       33.52      7.88 o
  12  10   3       31.50       39.39      6.79 o
  14  10   3       71.01       46.29     11.89 o
  16  10   3      998.54     1051.48     26.56 o
  18  10   3      108.94      119.02     12.18 o
  20  10   3        3.85      -12.69     12.69 o
  22  10   3       36.84       52.50     11.77 o
  24  10   3       70.29       81.84     14.65 o
  26  10   3       20.84       30.44     14.17 o
 -27  11   3        0.02      -12.44     28.41 o
 -25  11   3       58.06       73.27     14.80 o
 -23  11   3       36.19       35.66     11.63 o
 -21  11   3       72.20       67.53     11.97 o
 -19  11   3       20.08       -4.75     12.30 o
 -17  11   3        0.08       -9.34     11.59 o
 -15  11   3       29.14       15.36     11.78 o
 -13  11   3      216.13      200.98     13.47 o
 -11  11   3       82.45       96.51     11.13 o
  -9  11   3       11.34        3.18      9.48 o
  -7  11   3       24.71        7.18      8.77 o
  -5  11   3        0.22      -11.43     11.43 o
  -3  11   3       72.02       31.32      9.72 o
  -1  11   3      168.70      228.13     13.73 o
   1  11   3       87.90       74.20     10.19 o
   3  11   3       68.73       27.33      9.10 o
   5  11   3       58.23       71.09     10.06 o
   7  11   3       81.58       69.22     10.48 o
   9  11   3      105.10      122.26     11.12 o
  11  11   3       62.41      100.67     14.79 o
  13  11   3        9.63       -9.77      9.77 o
  15  11   3        5.72        7.81     12.27 o
  17  11   3        3.33       13.71     19.31 o
  19  11   3       13.09       -7.00     11.70 o
  21  11   3       16.77       32.55     11.67 o
  23  11   3       19.27       20.94     11.92 o
  25  11   3        2.35       -0.32     13.81 o
 -24  12   3       49.19        3.91     26.48 o
 -22  12   3       70.87       96.87     17.74 o
 -20  12   3       75.54       73.87     16.64 o
 -18  12   3      104.29      106.65     16.09 o
 -16  12   3       56.19       33.02     16.87 o
 -14  12   3      171.04      135.07     15.78 o
 -12  12   3      480.12      492.18     37.65 o
 -10  12   3      364.58      375.77     19.05 o
  -8  12   3      250.81      280.71     27.18 o
  -6  12   3        3.21        7.44      9.94 o
  -4  12   3        4.98        1.25      8.92 o
  -2  12   3       46.43       30.21     10.51 o
   0  12   3      945.12      901.66     24.46 o
   2  12   3      457.15      510.80     19.08 o
   4  12   3      132.16      149.00     12.51 o
   6  12   3      116.98      109.82     12.27 o
   8  12   3        1.64       -3.32     11.68 o
  10  12   3      649.46      664.00     22.79 o
  12  12   3      326.47      311.98     17.00 o
  14  12   3       13.61       -1.78     12.77 o
  16  12   3        0.62      -12.34     12.34 o
  18  12   3        3.56      -13.24     13.24 o
  20  12   3      100.03      102.29     17.74 o
  22  12   3      229.17      260.21     38.01 o
 -21  13   3        0.15      -20.82     20.82 o
 -19  13   3       11.61        6.60     17.35 o
 -17  13   3       13.82       -4.46     19.52 o
 -15  13   3       36.25       49.63     16.66 o
 -13  13   3        8.61      -11.12     13.98 o
 -11  13   3        7.76        6.85     13.67 o
  -9  13   3       13.36       11.18     11.21 o
  -7  13   3        4.65       -4.38     10.57 o
  -5  13   3      654.46      755.64     25.46 o
  -3  13   3        0.79       -9.89      9.89 o
  -1  13   3       32.86       10.74     10.49 o
   1  13   3        5.53       -1.51     10.24 o
   3  13   3        0.80        6.38     10.83 o
   5  13   3        4.28        7.47     11.14 o
   7  13   3      211.00      283.97     16.26 o
   9  13   3       36.42       30.40     11.80 o
  11  13   3       13.00       -0.19     10.66 o
  13  13   3        2.39      -12.28     12.28 o
  15  13   3        5.88      -13.32     20.53 o
  17  13   3        1.50        1.47     15.30 o
  19  13   3       55.91       38.56     24.20 o
 -18  14   3       60.21      129.72     27.10 o
 -16  14   3      229.49      349.60     26.75 o
 -14  14   3        0.18       -2.71     17.21 o
 -12  14   3       81.04       61.26     18.39 o
 -10  14   3      140.90      147.17     19.46 o
  -8  14   3        2.81        8.07     14.93 o
  -6  14   3        9.82        0.18     12.19 o
  -4  14   3       34.28       16.85     19.59 o
  -2  14   3      166.55      138.34     15.47 o
   0  14   3       39.72       16.21     11.73 o
   2  14   3      121.89      127.86     17.17 o
   4  14   3        2.29      -10.74     10.74 o
   6  14   3       17.65       16.56     11.91 o
   8  14   3       41.48       38.41     13.59 o
  10  14   3      172.92      161.31     16.89 o
  12  14   3       41.46       33.92     16.10 o
  14  14   3        1.20      -16.04     16.04 o
  16  14   3       35.61       53.71     17.76 o
 -13  15   3        8.07      -13.81     20.34 o
 -11  15   3      112.64      109.45     20.76 o
  -9  15   3        1.88       -1.88     17.10 o
  -7  15   3       11.68       27.22     17.73 o
  -5  15   3       12.48        8.33     18.04 o
  -3  15   3       31.83       31.02     14.45 o
  -1  15   3       42.78       69.08     15.16 o
   1  15   3       52.58       56.55     13.91 o
   3  15   3       17.41       -2.23     14.30 o
   5  15   3       21.29       10.36     13.42 o
   7  15   3        8.14       15.60     13.83 o
   9  15   3       29.96       36.15     14.95 o
  11  15   3       50.57       37.80     21.16 o
  13  15   3        7.53        8.08     20.32 o
  -6  16   3        0.33      -27.13     27.13 o
  -4  16   3        5.71       -4.08     53.65 o
  -2  16   3        1.02       -5.83     15.35 o
   0  16   3        1.19       11.31     15.95 o
   2  16   3        8.71       -8.38     15.02 o
   4  16   3        2.53      -14.03     14.03 o
 -36   0   4       72.19       56.63     29.35 o
 -34   0   4      278.05      319.27     42.14 o
 -32   0   4      156.18      211.42     20.73 o
 -30   0   4      232.77      260.69     20.76 o
 -28   0   4       23.48       23.25     13.50 o
 -26   0   4      548.76      611.61     23.00 o
 -24   0   4     4426.70     3947.52     69.37 o
 -22   0   4      157.31      142.66      9.37 o
 -20   0   4     2302.70     2214.91     34.30 o
 -18   0   4      668.04      642.35     14.22 o
 -16   0   4      247.76      331.41     10.11 o
 -14   0   4       13.65       46.41      5.06 o
 -12   0   4    47325.75    51334.49    511.06 o
 -10   0   4    16058.27    17826.32    180.87 o
  -8   0   4    50611.74    52757.59    524.64 o
  -6   0   4    30716.43    32076.48    351.48 o
  -4   0   4    12097.01    12585.86    128.73 o
  -2   0   4   158076.73   147867.25   2275.96 o
   0   0   4   251758.11   220306.36   3106.81 o
   2   0   4    66327.30    65481.32    728.18 o
   4   0   4      765.84     1010.01     12.84 o
   6   0   4    52880.34    52282.39    511.42 o
   8   0   4    24736.70    25150.91    217.14 o
  10   0   4     2194.71     1884.09     20.58 o
  12   0   4     7397.27     7148.95     71.06 o
  14   0   4       34.05       42.76      4.62 o
  16   0   4     9726.59     9764.65     90.59 o
  18   0   4        9.24       -4.80      5.15 o
  20   0   4      312.52      255.40     10.16 o
  22   0   4     3948.73     3476.22     43.24 o
  24   0   4       79.90       66.03      7.48 o
  26   0   4      186.73      199.65     12.84 o
  28   0   4     1746.96     1799.45     34.81 o
  30   0   4      216.66      210.08     16.92 o
  32   0   4        0.54       17.18     14.75 o
  34   0   4      219.23      235.48     25.50 o
 -35   1   4       71.55       95.79     18.70 o
 -33   1   4       70.79       94.22     16.66 o
 -31   1   4       11.83       13.76      9.73 o
 -29   1   4      198.78      227.13     13.88 o
 -27   1   4      287.13      252.23     12.88 o
 -25   1   4      805.68      763.87     17.89 o
 -23   1   4      863.44      802.36     17.45 o
 -21   1   4      319.56      382.48     10.06 o
 -19   1   4      875.13      893.68     13.14 o
 -17   1   4     2028.14     1945.86     19.17 o
 -15   1   4     2004.87     2155.65     21.17 o
 -13   1   4    10627.00    10981.78     81.14 o
 -11   1   4      500.51      595.62      8.44 o
  -9   1   4    13658.49    13670.29     98.68 o
  -7   1   4    33009.16    34864.46    246.20 o
  -5   1   4    27355.82    27752.12    196.33 o
  -3   1   4      810.86      774.91      8.04 o
  -1   1   4    95348.98    87833.55   1714.76 o
   1   1   4    18222.48    19318.26    126.08 o
   3   1   4       77.50      131.44      3.12 o
   5   1   4     5586.44     6005.97     41.46 o
   7   1   4     4486.08     4859.55     34.70 o
   9   1   4     6216.80     6566.29     46.06 o
  11   1   4       36.12       46.53      2.81 o
  13   1   4     3627.57     3148.60     24.27 o
  15   1   4     9104.76     8648.32     56.83 o
  17   1   4     1151.40     1079.67     12.19 o
  19   1   4      300.00      301.05      8.12 o
  21   1   4      345.89      315.34      8.71 o
  23   1   4      155.44      164.09      7.08 o
  25   1   4     1144.63     1177.59     17.73 o
  27   1   4       32.90       18.77      6.17 o
  29   1   4      180.61      155.67     10.34 o
  31   1   4       14.49       -8.56      8.56 o
  33   1   4        1.92       -6.60     10.25 o
 -36   2   4        0.70      -16.57     16.57 o
 -34   2   4        7.92       18.49     18.11 o
 -32   2   4       97.85      127.39     14.72 o
 -30   2   4      139.67      155.22     12.08 o
 -28   2   4      141.29      162.89     11.92 o
 -26   2   4      116.05      126.10     10.57 o
 -24   2   4       20.76       13.59      7.15 o
 -22   2   4        1.68       -2.32      5.19 o
 -20   2   4       86.18       92.95      6.25 o
 -18   2   4     2265.11     2247.59     25.33 o
 -16   2   4     3363.20     3412.80     31.70 o
 -14   2   4     8176.51     8935.83     67.26 o
 -12   2   4     3953.70     4118.79     33.27 o
 -10   2   4       47.87       79.11      3.24 o
  -8   2   4      722.68      949.59     11.73 o
  -6   2   4      454.87      741.61     12.18 o
  -4   2   4        4.84       24.56      3.74 o
  -2   2   4     3010.92     3110.61     25.45 o
   0   2   4     4099.54     4469.51     33.78 o
   2   2   4    12305.83    12856.51     88.30 o
   4   2   4    13155.59    13916.36     95.45 o
   6   2   4    12621.29    13230.59     87.60 o
   8   2   4     1666.71     1770.68     15.15 o
  10   2   4       47.24       43.29      2.85 o
  12   2   4      647.83      640.96      8.52 o
  14   2   4      300.73      282.68      6.97 o
  16   2   4     4116.72     4065.83     39.81 o
  18   2   4      693.62      634.25     11.68 o
  20   2   4      207.08      204.60      8.60 o
  22   2   4        2.96       -1.41      5.10 o
  24   2   4        7.14        0.86      5.56 o
  26   2   4       36.74       28.68      6.80 o
  28   2   4      596.58      545.66     15.56 o
  30   2   4      200.68      251.37     14.91 o
  32   2   4       42.52       54.36     10.95 o
 -35   3   4       25.64       44.02     19.28 o
 -33   3   4       63.66       61.51     18.44 o
 -31   3   4      331.26      334.72     18.89 o
 -29   3   4      758.65      809.75     21.67 o
 -27   3   4      136.31      138.38     10.34 o
 -25   3   4      299.05      286.23     11.81 o
 -23   3   4      123.11      109.23      8.93 o
 -21   3   4      497.61      508.20     11.19 o
 -19   3   4      608.91      646.96     11.90 o
 -17   3   4     7555.31     7752.90     63.37 o
 -15   3   4     1878.62     1692.79     20.83 o
 -13   3   4      318.98      280.34     12.12 o
 -11   3   4     2531.28     2493.80     25.52 o
  -9   3   4     3429.62     3264.39     31.46 o
  -7   3   4      358.80      294.03      5.45 o
  -5   3   4    35227.12    36944.59    271.81 o
  -3   3   4      952.04     1097.50     11.33 o
  -1   3   4      392.11      416.11      6.15 o
   1   3   4    21614.05    21024.88    148.13 o
   3   3   4    26849.01    26366.16    185.24 o
   5   3   4       24.47       38.59      2.92 o
   7   3   4     3972.53     4134.94     32.80 o
   9   3   4     3721.63     4226.10     33.95 o
  11   3   4      811.42      823.01     10.57 o
  13   3   4    15575.55    15208.08    106.20 o
  15   3   4     7507.79     7074.64     93.30 o
  17   3   4     1118.69     1189.04     16.61 o
  19   3   4      503.90      448.22     10.65 o
  21   3   4      232.75      222.26      9.02 o
  23   3   4      240.48      233.32      9.31 o
  25   3   4     2123.72     2159.78     27.06 o
  27   3   4        5.07       -5.72      6.89 o
  29   3   4        2.25        8.52      8.13 o
  31   3   4      642.73      679.34     19.19 o
  33   3   4        5.75        6.93     10.42 o
 -34   4   4      367.24      384.17     41.20 o
 -32   4   4      335.40      356.17     23.21 o
 -30   4   4      273.43      254.46     13.91 o
 -28   4   4       16.49       13.87      8.77 o
 -26   4   4        0.21       -8.51      8.51 o
 -24   4   4        2.24       -6.17      6.17 o
 -22   4   4        2.89        8.80      6.68 o
 -20   4   4      886.17      883.24     14.94 o
 -18   4   4     3529.53     3507.36     41.40 o
 -16   4   4    12295.47    11739.83    101.81 o
 -14   4   4     1425.83     1454.49     20.48 o
 -12   4   4      614.66      710.04     11.13 o
 -10   4   4     2083.20     2289.07     27.75 o
  -8   4   4    11132.10    12165.16     92.73 o
  -6   4   4     2296.95     2827.97     24.75 o
  -4   4   4     1939.89     2251.35     20.31 o
  -2   4   4        5.81       36.58      3.35 o
   0   4   4        0.09        0.36      2.52 o
   2   4   4     1120.62     1136.96     13.68 o
   4   4   4     2328.35     2285.30     22.00 o
   6   4   4     2376.49     2625.25     24.87 o
   8   4   4     1656.34     1525.88     16.80 o
  10   4   4      250.15      342.00      7.30 o
  12   4   4       98.60      126.67      5.11 o
  14   4   4      103.83      100.25      5.07 o
  16   4   4     3394.96     3232.95     35.21 o
  18   4   4      797.60      749.21     14.16 o
  20   4   4      726.13      749.45     14.17 o
  22   4   4      373.22      362.13     11.63 o
  24   4   4       13.08       24.98      7.33 o
  26   4   4       41.26       45.44      9.06 o
  28   4   4      182.70      217.91     12.23 o
  30   4   4       57.24       56.47     10.75 o
  32   4   4      135.12      141.69     14.19 o
 -33   5   4      154.14      188.13     21.78 o
 -31   5   4        6.54      -10.28     10.28 o
 -29   5   4        5.13       -0.64      9.52 o
 -27   5   4      210.24      194.84     13.31 o
 -25   5   4     1203.00     1230.91     22.11 o
 -23   5   4     1300.24     1270.17     21.87 o
 -21   5   4      338.49      333.25     17.98 o
 -19   5   4     1369.06     1251.25     20.20 o
 -17   5   4     2179.31     2136.12     25.87 o
 -15   5   4     4712.93     4634.34     42.09 o
 -13   5   4     3463.36     3326.28     39.63 o
 -11   5   4     3648.59     3697.01     34.19 o
  -9   5   4       41.38       32.73      3.45 o
  -7   5   4       72.94       95.97      5.13 o
  -5   5   4     1690.40     1773.69     17.84 o
  -3   5   4    13256.77    12697.95    107.24 o
  -1   5   4    34021.37    33909.20    277.02 o
   1   5   4     1407.43     1542.74     17.78 o
   3   5   4     1547.32     1532.07     22.09 o
   5   5   4      747.72      791.43     11.89 o
   7   5   4      801.23      774.29     11.38 o
   9   5   4    14620.88    14156.73    107.13 o
  11   5   4     5368.38     5191.09     58.70 o
  13   5   4     1308.98     1246.95     16.48 o
  15   5   4        2.83       -4.59      4.59 o
  17   5   4        7.77        4.89      4.66 o
  19   5   4     3457.37     3312.11     32.26 o
  21   5   4     1238.36     1225.85     21.04 o
  23   5   4      982.20      919.13     22.43 o
  25   5   4        4.89        2.71      9.16 o
  27   5   4        8.35        0.01     10.67 o
  29   5   4      188.47      226.61     13.79 o
  31   5   4       10.80       26.39     12.95 o
 -32   6   4      215.40      250.06     20.00 o
 -30   6   4        8.69        7.73     15.36 o
 -28   6   4       17.12       -3.10      9.48 o
 -26   6   4        5.79        3.54      9.11 o
 -24   6   4      137.38      148.64     15.37 o
 -22   6   4      802.91      724.95     21.26 o
 -20   6   4      756.92      723.19     33.34 o
 -18   6   4     1233.55     1232.31     22.95 o
 -16   6   4      699.01      755.20     16.58 o
 -14   6   4      138.53      121.92      8.00 o
 -12   6   4      697.03      673.83     13.77 o
 -10   6   4      816.91      824.06     12.72 o
  -8   6   4     4878.07     5225.61     46.38 o
  -6   6   4     1254.62     1221.70     15.09 o
  -4   6   4       36.32       50.50      4.28 o
  -2   6   4       66.37       71.10      4.65 o
   0   6   4      172.23      159.88      5.31 o
   2   6   4     1558.02     1510.59     16.95 o
   4   6   4     5193.57     5137.04     45.11 o
   6   6   4     3960.42     3924.86     40.52 o
   8   6   4      445.99      451.57      8.93 o
  10   6   4      719.26      737.77     11.47 o
  12   6   4      129.80      146.50      6.35 o
  14   6   4       22.38       18.60      4.85 o
  16   6   4      354.50      377.57     10.99 o
  18   6   4       37.00       29.83      6.18 o
  20   6   4       22.22       27.29      7.22 o
  22   6   4      956.41      964.23     27.56 o
  24   6   4      371.57      348.91     15.70 o
  26   6   4       45.43       59.75     11.59 o
  28   6   4      172.51      175.74     14.04 o
  30   6   4       15.92       20.06     11.21 o
 -31   7   4       34.95       11.18     14.89 o
 -29   7   4        0.06       17.41     12.43 o
 -27   7   4       92.97      115.90     14.48 o
 -25   7   4      545.86      591.96     21.47 o
 -23   7   4       34.11       18.78     10.88 o
 -21   7   4      204.57      200.26     18.99 o
 -19   7   4       15.01        8.76      8.72 o
 -17   7   4      752.19      696.50     19.90 o
 -15   7   4      118.47       89.28      8.45 o
 -13   7   4      277.14      287.05     13.50 o
 -11   7   4      428.41      441.36     12.88 o
  -9   7   4     1456.15     1410.52     20.80 o
  -7   7   4     4719.34     5008.59     47.60 o
  -5   7   4      163.59      193.40      6.77 o
  -3   7   4      123.54      103.04      5.29 o
  -1   7   4     6697.18     6631.12     53.92 o
   1   7   4      188.12      183.40      6.37 o
   3   7   4      123.54      127.43      5.52 o
   5   7   4       58.55       68.36      4.96 o
   7   7   4     1372.80     1338.41     19.90 o
   9   7   4     1048.14     1083.12     15.64 o
  11   7   4     2664.23     2623.77     28.18 o
  13   7   4       25.52       38.73      7.90 o
  15   7   4        7.86        7.07      6.18 o
  17   7   4      845.14      857.04     16.21 o
  19   7   4       27.16       21.07      6.99 o
  21   7   4      138.90      184.07     12.68 o
  23   7   4      382.85      351.44     15.68 o
  25   7   4      290.30      310.18     16.11 o
  27   7   4      132.23      145.46     14.53 o
  29   7   4       18.69        0.06     14.40 o
 -30   8   4        0.21      -10.39     12.97 o
 -28   8   4      373.58      329.89     19.04 o
 -26   8   4      244.25      261.18     17.37 o
 -24   8   4      159.25      158.60     14.44 o
 -22   8   4      309.32      334.21     16.67 o
 -20   8   4        3.01       -8.53      8.53 o
 -18   8   4       28.62       23.61      9.37 o
 -16   8   4      829.73      800.91     21.63 o
 -14   8   4      534.24      462.14     14.53 o
 -12   8   4      815.10      909.26     19.24 o
 -10   8   4     2536.22     2474.51     33.64 o
  -8   8   4      473.97      465.92     12.67 o
  -6   8   4      494.90      536.04     13.27 o
  -4   8   4      519.26      527.32     12.35 o
  -2   8   4     2014.09     2074.79     26.24 o
   0   8   4     1215.18     1173.04     17.72 o
   2   8   4     2550.06     2399.02     25.82 o
   4   8   4        3.91        4.79      4.71 o
   6   8   4       86.82       84.67      6.78 o
   8   8   4     2895.38     2949.79     35.43 o
  10   8   4      933.74      913.40     19.86 o
  12   8   4     2507.64     2412.35     29.03 o
  14   8   4      382.91      401.22     11.94 o
  16   8   4      132.31      135.24      9.68 o
  18   8   4      471.21      523.46     21.21 o
  20   8   4      776.13      785.11     20.93 o
  22   8   4       13.59       -3.40     10.07 o
  24   8   4      399.81      456.54     19.66 o
  26   8   4        8.77        8.22     12.95 o
  28   8   4        6.54       13.07     15.33 o
 -29   9   4        8.48       -1.34     12.97 o
 -27   9   4       25.29       34.74     15.92 o
 -25   9   4      131.58      142.95     14.95 o
 -23   9   4       81.76       88.15     13.36 o
 -21   9   4        6.91       20.22     10.68 o
 -19   9   4       62.89       74.15     11.68 o
 -17   9   4       64.38       84.28     10.86 o
 -15   9   4     1005.10      935.65     23.61 o
 -13   9   4     1742.53     1785.27     33.13 o
 -11   9   4      396.01      428.79     14.50 o
  -9   9   4      745.06      702.21     17.42 o
  -7   9   4     1890.48     1859.42     26.34 o
  -5   9   4       17.89       48.79      8.51 o
  -3   9   4     1486.41     1514.45     26.67 o
  -1   9   4     3144.10     3254.01     38.70 o
   1   9   4       38.94       59.96     11.03 o
   3   9   4      510.02      482.59     13.31 o
   5   9   4       10.63        3.93      5.53 o
   7   9   4      305.30      289.68      9.55 o
   9   9   4     1327.11     1298.64     18.03 o
  11   9   4      105.99      130.45      9.68 o
  13   9   4      157.98      177.12     10.93 o
  15   9   4       19.67       17.97      8.56 o
  17   9   4      167.72      194.40     12.59 o
  19   9   4      442.57      462.95     16.71 o
  21   9   4       26.35       29.20     10.84 o
  23   9   4       38.09       37.25     12.25 o
  25   9   4       89.15       92.93     14.40 o
  27   9   4        0.18        2.51     13.04 o
 -28  10   4       62.57       49.64     15.24 o
 -26  10   4       61.69      102.66     14.76 o
 -24  10   4        1.85      -13.35     14.92 o
 -22  10   4      111.81      118.42     13.90 o
 -20  10   4        1.89        2.80     10.48 o
 -18  10   4       59.04       27.47     10.79 o
 -16  10   4      251.22      234.71     14.20 o
 -14  10   4      217.46      206.52     13.51 o
 -12  10   4       16.30       19.96     11.93 o
 -10  10   4      803.31      742.03     20.74 o
  -8  10   4        1.83        1.39      8.26 o
  -6  10   4       55.45       49.77      8.94 o
  -4  10   4      363.37      334.33     13.82 o
  -2  10   4       66.14       83.86      8.68 o
   0  10   4     1438.01     1474.64     24.07 o
   2  10   4       98.24       87.74      8.42 o
   4  10   4       99.62      115.80     10.30 o
   6  10   4        4.03        6.68      7.77 o
   8  10   4      543.57      521.61     16.65 o
  10  10   4      284.58      293.84     11.00 o
  12  10   4      521.22      575.17     17.48 o
  14  10   4      188.05      148.90     10.75 o
  16  10   4        8.14        6.12      8.40 o
  18  10   4       66.53       60.86     10.99 o
  20  10   4      171.56      173.36     13.61 o
  22  10   4        2.39       11.04     10.90 o
  24  10   4       71.25       90.99     15.23 o
  26  10   4       19.06       19.47     14.54 o
 -25  11   4      108.23      123.49     14.50 o
 -23  11   4       25.71       32.28     12.72 o
 -21  11   4       80.16       74.15     13.35 o
 -19  11   4      217.33      173.00     16.67 o
 -17  11   4       12.53       20.87     16.27 o
 -15  11   4      341.63      348.75     19.56 o
 -13  11   4       48.97       61.65     13.03 o
 -11  11   4        1.64       -8.62     10.99 o
  -9  11   4      568.92      531.87     18.72 o
  -7  11   4      173.54      217.43     13.12 o
  -5  11   4      544.00      564.73     17.08 o
  -3  11   4       38.21       29.27     14.03 o
  -1  11   4     2039.99     1952.05     32.03 o
   1  11   4       10.69       18.20      9.16 o
   3  11   4      101.51      129.53     16.51 o
   5  11   4      715.20      720.78     20.12 o
   7  11   4       65.64       55.84     10.13 o
   9  11   4      543.29      594.46     17.16 o
  11  11   4      460.55      471.81     15.61 o
  13  11   4       34.95       14.70     12.22 o
  15  11   4      105.09       98.50     15.06 o
  17  11   4      380.89      401.53     22.11 o
  19  11   4        2.76      -15.90     19.55 o
  21  11   4       35.74       61.74     13.77 o
  23  11   4        6.82        5.73     13.80 o
 -24  12   4       34.09       16.42     19.33 o
 -22  12   4        0.73        1.29     15.62 o
 -20  12   4       41.60       40.00     15.66 o
 -18  12   4      171.24      157.46     17.78 o
 -16  12   4        0.14       -1.20     13.29 o
 -14  12   4        6.19      -11.95     11.95 o
 -12  12   4        5.60      -13.32     13.32 o
 -10  12   4        0.35      -12.42     12.42 o
  -8  12   4       22.76       20.49     11.30 o
  -6  12   4       86.75       71.63     14.07 o
  -4  12   4        0.06       -7.76      9.05 o
  -2  12   4      369.15      342.28     16.39 o
   0  12   4      322.82      293.96     15.73 o
   2  12   4       31.48       16.19      9.89 o
   4  12   4      273.20      287.22     15.14 o
   6  12   4      165.09      156.34     13.17 o
   8  12   4      530.37      671.27     28.39 o
  10  12   4        1.56       15.92     10.33 o
  12  12   4      257.63      257.28     18.44 o
  14  12   4      122.64       70.45     15.71 o
  16  12   4      168.81      210.23     18.77 o
  18  12   4        5.14        0.86     13.46 o
  20  12   4        3.83        1.70     14.62 o
  22  12   4        8.15       -6.53     15.41 o
 -21  13   4        0.49      -19.24     21.82 o
 -19  13   4      176.25      188.99     22.40 o
 -17  13   4      171.94      229.62     22.80 o
 -15  13   4      247.72      303.89     27.47 o
 -13  13   4       10.04      -12.37     14.66 o
 -11  13   4        1.02       11.27     14.61 o
  -9  13   4       42.98       40.42     14.76 o
  -7  13   4      207.78      200.83     28.64 o
  -5  13   4      151.80      174.14     17.17 o
  -3  13   4        1.76       -9.67      9.67 o
  -1  13   4       33.51        1.72     10.41 o
   1  13   4      106.25      122.19     13.20 o
   3  13   4      439.70      442.07     19.35 o
   5  13   4      301.97      276.44     18.86 o
   7  13   4        9.79       17.61     10.69 o
   9  13   4        0.98       -9.95      9.95 o
  11  13   4       12.50       -3.75     12.78 o
  13  13   4       83.43       75.66     16.28 o
  15  13   4      134.30      150.27     18.22 o
  17  13   4       45.33       44.17     16.31 o
  19  13   4        0.42      -14.67     14.67 o
 -18  14   4        3.77      -21.89     21.89 o
 -16  14   4       96.60      104.19     21.32 o
 -14  14   4        0.13      -16.40     16.40 o
 -12  14   4       14.36       19.24     16.74 o
 -10  14   4       76.01       77.93     23.82 o
  -8  14   4        3.65       -0.53     14.67 o
  -6  14   4       50.92       20.62     14.45 o
  -4  14   4        0.70      -11.57     11.57 o
  -2  14   4       75.21       56.18     13.73 o
   0  14   4       18.73       32.88     12.16 o
   2  14   4      118.14      120.43     14.02 o
   4  14   4        0.55       11.74     11.59 o
   6  14   4       37.11       38.40     12.22 o
   8  14   4        8.75        6.46     11.99 o
  10  14   4       31.69       33.34     16.19 o
  12  14   4        5.61        8.18     15.28 o
  14  14   4       14.11        8.74     15.98 o
  16  14   4        5.66       10.23     16.64 o
 -13  15   4      130.74       70.10     33.09 o
 -11  15   4        9.20      -19.80     19.80 o
  -9  15   4       29.10       46.40     18.22 o
  -7  15   4        0.57      -15.62     15.62 o
  -5  15   4       67.41       70.67     18.34 o
  -3  15   4       61.36       45.83     17.48 o
  -1  15   4       39.51       38.35     15.18 o
   1  15   4        1.15      -11.78     11.78 o
   3  15   4        0.46      -11.66     11.66 o
   5  15   4        0.35       -2.08     12.43 o
   7  15   4      171.88      178.01     18.32 o
   9  15   4       29.41        0.48     16.77 o
  11  15   4        7.74        1.09     20.66 o
  -4  16   4        0.47      -20.54     26.98 o
  -2  16   4       12.46      -23.06     23.06 o
   0  16   4        7.11      -13.15     16.33 o
   2  16   4       84.71       49.68     17.89 o
 -35   1   5      128.60      140.20     20.19 o
 -33   1   5        8.93        7.52     10.11 o
 -31   1   5      154.26      165.16     12.99 o
 -29   1   5        2.81        1.73      9.32 o
 -27   1   5       24.83       30.71      9.34 o
 -25   1   5     1725.58     1561.50     27.42 o
 -23   1   5      219.43      168.26      8.76 o
 -21   1   5     1506.44     1486.07     20.81 o
 -19   1   5     3035.61     3083.02     29.66 o
 -17   1   5      146.27      151.08      5.86 o
 -15   1   5     4553.01     4501.90     35.55 o
 -13   1   5     4036.47     3849.93     31.87 o
 -11   1   5     1065.29     1232.86     13.15 o
  -9   1   5     9629.54     9921.66     70.56 o
  -7   1   5     8097.82     8050.41     57.72 o
  -5   1   5     2682.05     2583.22     20.77 o
  -3   1   5     5360.86     5490.10     41.70 o
  -1   1   5    24228.71    24445.52    166.83 o
   1   1   5      614.48      655.10      6.90 o
   3   1   5     1469.81     1367.21     11.48 o
   5   1   5     1909.72     1721.94     15.17 o
   7   1   5      561.39      628.20      8.01 o
   9   1   5    14238.70    13773.58     92.31 o
  11   1   5    17701.25    17553.46    116.84 o
  13   1   5     2372.66     2338.00     20.53 o
  15   1   5      982.36      951.07     11.41 o
  17   1   5     3386.69     3203.48     29.98 o
  19   1   5      469.10      430.07     10.73 o
  21   1   5     1583.73     1601.85     20.97 o
  23   1   5       20.79       20.02      6.01 o
  25   1   5       58.50       68.52      7.24 o
  27   1   5      830.97      761.18     19.33 o
  29   1   5      177.73      172.72     19.83 o
  31   1   5       52.00       70.84     10.53 o
  33   1   5       98.51      106.44     15.16 o
 -34   2   5      656.33      622.94     28.13 o
 -32   2   5      267.86      322.38     16.80 o
 -30   2   5        2.20       17.56      9.51 o
 -28   2   5     2018.17     1995.47     35.65 o
 -26   2   5      594.84      636.63     24.12 o
 -24   2   5      771.30      738.39     18.68 o
 -22   2   5      163.00      149.93      9.58 o
 -20   2   5     4009.55     4052.44     37.54 o
 -18   2   5        2.05        2.80      4.31 o
 -16   2   5    11530.87    11391.38     89.18 o
 -14   2   5     6696.67     6657.10     54.30 o
 -12   2   5      646.76      586.05      8.72 o
 -10   2   5        5.37       22.47      4.72 o
  -8   2   5       64.01       13.45      2.54 o
  -6   2   5    12950.87    13512.18    102.39 o
  -4   2   5    21786.23    21378.97    159.33 o
  -2   2   5      382.36      387.47      5.81 o
   0   2   5     3990.32     4111.14     28.55 o
   2   2   5       61.45       69.81      2.73 o
   4   2   5     2186.19     2358.62     18.56 o
   6   2   5    13882.40    12829.25     88.73 o
   8   2   5    23340.92    22259.49    151.09 o
  10   2   5     5503.38     5689.21     43.01 o
  12   2   5      394.16      448.90      8.17 o
  14   2   5      130.61      110.38      5.29 o
  16   2   5      512.81      445.11      9.54 o
  18   2   5    16260.30    15439.45    120.01 o
  20   2   5      977.22      872.25     15.85 o
  22   2   5      593.67      502.54     12.31 o
  24   2   5      284.18      269.33     11.03 o
  26   2   5      111.23      117.83     10.42 o
  28   2   5       17.67       16.55      8.23 o
  30   2   5      697.37      744.51     19.95 o
  32   2   5       69.99       91.44     12.19 o
 -35   3   5       26.12       41.65     20.50 o
 -33   3   5       42.60       39.87     13.81 o
 -31   3   5       43.61       38.68     11.63 o
 -29   3   5      103.26       95.33     11.82 o
 -27   3   5       99.61      108.60     10.85 o
 -25   3   5      440.91      386.33     13.44 o
 -23   3   5       90.29       82.01      8.36 o
 -21   3   5      744.42      671.31     15.42 o
 -19   3   5     2892.29     2777.43     32.13 o
 -17   3   5     3563.08     3484.53     32.63 o
 -15   3   5        6.63       22.45      4.35 o
 -13   3   5     3648.91     3607.64     31.64 o
 -11   3   5       13.29        8.60      2.92 o
  -9   3   5     1595.83     1807.07     20.07 o
  -7   3   5      682.47      783.00     11.15 o
  -5   3   5    10749.18    10748.25     86.76 o
  -3   3   5     1307.29     1478.60     13.60 o
  -1   3   5     2171.09     2329.91     19.70 o
   1   3   5     2176.32     2302.70     21.77 o
   3   3   5     8833.44     9283.93     71.19 o
   5   3   5       17.12       12.53      2.53 o
   7   3   5     5976.38     5850.06     43.24 o
   9   3   5      867.32      913.48     14.56 o
  11   3   5        0.82        4.37      2.73 o
  13   3   5     5488.33     5201.41     45.72 o
  15   3   5      154.47      149.14      6.46 o
  17   3   5       23.54       27.73      5.37 o
  19   3   5      489.93      513.59     12.32 o
  21   3   5        2.27        2.36      9.15 o
  23   3   5       23.90       42.05      7.38 o
  25   3   5     1779.27     1795.48     27.82 o
  27   3   5        1.07        3.29      7.86 o
  29   3   5       16.02       15.77      8.76 o
  31   3   5       47.90       65.63     11.19 o
 -34   4   5       61.53       36.46     18.83 o
 -32   4   5       18.89       17.76     16.10 o
 -30   4   5        0.93       -6.94      9.53 o
 -28   4   5      251.38      308.65     14.73 o
 -26   4   5      155.23      141.69     11.39 o
 -24   4   5      421.69      454.47     14.74 o
 -22   4   5     1546.71     1523.38     23.58 o
 -20   4   5       16.96        3.91      6.99 o
 -18   4   5      466.99      508.02     13.96 o
 -16   4   5      361.24      399.98     11.79 o
 -14   4   5      604.04      614.10     11.89 o
 -12   4   5     4814.32     4917.20     48.77 o
 -10   4   5     6527.57     6585.61     55.65 o
  -8   4   5     1162.94     1100.87     12.30 o
  -6   4   5     1468.57     1473.25     14.98 o
  -4   4   5       23.07       11.63      2.56 o
  -2   4   5     4816.75     5000.38     40.86 o
   0   4   5    10913.62    11007.93     83.65 o
   2   4   5    17031.82    17840.70    127.32 o
   4   4   5     1895.71     1922.87     17.90 o
   6   4   5     3875.77     3934.77     36.75 o
   8   4   5      943.73      841.37     10.89 o
  10   4   5      961.63      842.38     11.13 o
  12   4   5     1724.56     1575.33     18.25 o
  14   4   5      109.84       99.19      5.77 o
  16   4   5       22.87       23.93      4.99 o
  18   4   5      426.55      400.05     12.68 o
  20   4   5     2525.59     2389.65     32.11 o
  22   4   5      560.92      567.09     14.69 o
  24   4   5     1137.51     1111.87     22.55 o
  26   4   5       64.72       68.36     10.00 o
  28   4   5       19.96       36.37     10.18 o
  30   4   5       94.30      134.27     13.63 o
  32   4   5       44.19       41.21     12.45 o
 -33   5   5       71.35       87.09     20.39 o
 -31   5   5      176.26      218.03     15.80 o
 -29   5   5        0.24       -9.78      9.78 o
 -27   5   5        3.95       -6.37      8.85 o
 -25   5   5      986.36      989.59     23.27 o
 -23   5   5       35.59       26.34      8.03 o
 -21   5   5      779.98      647.37     16.82 o
 -19   5   5     6615.25     6208.90     69.24 o
 -17   5   5     5691.70     5583.58     64.88 o
 -15   5   5     8744.75     8383.84     80.35 o
 -13   5   5       99.18      104.70      6.80 o
 -11   5   5     3302.94     3425.95     33.41 o
  -9   5   5     1147.46     1314.57     13.78 o
  -7   5   5       36.63       96.71      4.40 o
  -5   5   5     4306.64     5072.95     65.14 o
  -3   5   5      614.13      493.98     10.05 o
  -1   5   5    10802.20    11180.45     86.26 o
   1   5   5     2771.55     2947.49     30.56 o
   3   5   5        1.14        5.72      3.03 o
   5   5   5      300.27      297.10      7.61 o
   7   5   5        3.35       -3.43      3.43 o
   9   5   5     3274.44     3043.13     28.37 o
  11   5   5     2955.55     2921.25     26.70 o
  13   5   5     2776.34     2709.21     30.04 o
  15   5   5        0.87       -1.34      4.48 o
  17   5   5       28.75       16.15      5.67 o
  19   5   5      464.80      426.19     13.53 o
  21   5   5      469.04      529.43     13.74 o
  23   5   5      208.05      205.87     11.49 o
  25   5   5      434.29      418.52     18.48 o
  27   5   5      171.46      219.21     19.69 o
  29   5   5      264.87      267.95     16.13 o
  31   5   5       30.99       24.32     11.43 o
 -32   6   5      261.09      221.81     19.99 o
 -30   6   5      598.85      593.16     22.18 o
 -28   6   5       79.49       79.66     12.21 o
 -26   6   5      216.84      201.69     13.61 o
 -24   6   5       22.91       27.23      9.52 o
 -22   6   5      329.76      348.18     16.04 o
 -20   6   5     1149.84     1133.11     25.42 o
 -18   6   5        2.10       13.26      7.78 o
 -16   6   5      520.90      525.40     15.10 o
 -14   6   5      151.72      150.25     13.47 o
 -12   6   5     6053.61     5932.46     79.23 o
 -10   6   5     2857.30     2865.55     47.90 o
  -8   6   5     7171.54     7307.74     61.31 o
  -6   6   5     1033.56     1118.98     13.96 o
  -4   6   5     1101.33      951.51     13.21 o
  -2   6   5     2780.50     2769.62     27.43 o
   0   6   5     5008.67     4945.00     46.36 o
   2   6   5     4271.03     4106.26     39.83 o
   4   6   5     6077.26     6157.83     60.25 o
   6   6   5      962.60     1046.85     15.38 o
   8   6   5       41.56       29.26      4.35 o
  10   6   5     1646.71     1698.31     20.11 o
  12   6   5       22.65       45.67      5.65 o
  14   6   5      731.42      754.85     21.34 o
  16   6   5     1201.71     1174.25     18.08 o
  18   6   5      172.53      200.85      9.03 o
  20   6   5      152.47      187.46     11.01 o
  22   6   5     1553.62     1489.79     28.35 o
  24   6   5        7.21       13.64     10.93 o
  26   6   5      114.38      126.26     14.01 o
  28   6   5       17.96       12.35     12.70 o
  30   6   5        3.92      -11.96     11.96 o
 -31   7   5        2.66       -5.04     15.60 o
 -29   7   5      187.70      190.03     15.47 o
 -27   7   5        0.96       -9.72     10.66 o
 -25   7   5       60.67       65.50     12.16 o
 -23   7   5      131.14       89.72     12.53 o
 -21   7   5       85.40       55.71     10.73 o
 -19   7   5     1372.25     1320.55     27.95 o
 -17   7   5      703.64      684.99     19.79 o
 -15   7   5     1041.57     1050.24     23.45 o
 -13   7   5       15.28        2.61      7.57 o
 -11   7   5       10.46        2.86      5.73 o
  -9   7   5     1079.55     1049.17     17.06 o
  -7   7   5      360.65      323.83      8.96 o
  -5   7   5     4513.20     4563.14     40.07 o
  -3   7   5     1107.40     1155.86     15.60 o
  -1   7   5      257.07      282.05      8.65 o
   1   7   5     2499.74     2426.39     25.02 o
   3   7   5     1902.46     1792.23     20.35 o
   5   7   5      704.35      653.67     12.32 o
   7   7   5     1459.37     1654.06     20.99 o
   9   7   5       40.56       56.32      5.57 o
  11   7   5      561.93      591.42     12.19 o
  13   7   5     1507.21     1458.06     21.44 o
  15   7   5      394.91      382.95     12.76 o
  17   7   5      444.79      452.48     17.71 o
  19   7   5       25.32       23.19      7.30 o
  21   7   5      162.25      183.04     12.38 o
  23   7   5      213.56      229.23     15.44 o
  25   7   5      200.64      220.82     15.70 o
  27   7   5       45.79       51.60     12.75 o
  29   7   5       24.11       41.59     15.51 o
 -30   8   5        8.62       -9.49     17.31 o
 -28   8   5       13.09        1.29     10.57 o
 -26   8   5      142.56      142.43     18.54 o
 -24   8   5        1.59       -9.13      9.87 o
 -22   8   5       63.29       24.93     11.11 o
 -20   8   5       32.22        9.38      9.83 o
 -18   8   5       83.18       75.96     10.77 o
 -16   8   5        1.19        2.97      8.82 o
 -14   8   5      140.14      133.53     11.44 o
 -12   8   5        0.52       -2.63      8.05 o
 -10   8   5      436.41      389.02     15.54 o
  -8   8   5       17.78        8.39      6.64 o
  -6   8   5      639.45      566.94     13.06 o
  -4   8   5      771.91      861.76     16.42 o
  -2   8   5      883.67      886.22     14.82 o
   0   8   5     2579.61     2455.93     28.44 o
   2   8   5      839.49      837.25     16.04 o
   4   8   5        5.85       -3.85      4.75 o
   6   8   5      621.91      607.36     13.83 o
   8   8   5      242.40      235.02      9.65 o
  10   8   5       32.39       46.72      5.99 o
  12   8   5      626.74      589.15     13.84 o
  14   8   5      162.89      154.80      8.27 o
  16   8   5      818.51      836.44     17.54 o
  18   8   5       20.97        9.49      8.78 o
  20   8   5       12.17        9.15      9.18 o
  22   8   5        0.69        7.44     10.39 o
  24   8   5      122.62      117.45     13.61 o
  26   8   5       15.59       18.08     14.48 o
  28   8   5       47.79       54.27     22.78 o
 -29   9   5        4.16      -13.20     13.20 o
 -27   9   5       16.96       13.48     13.54 o
 -25   9   5       92.35      149.28     18.51 o
 -23   9   5     1081.06     1138.15     29.18 o
 -21   9   5       93.72       78.76     12.23 o
 -19   9   5       42.14       39.59     10.93 o
 -17   9   5      128.38      123.66     12.03 o
 -15   9   5       86.76       60.78     10.60 o
 -13   9   5       15.92       15.68     10.81 o
 -11   9   5     3534.45     3409.81     48.40 o
  -9   9   5       25.61       49.25      8.24 o
  -7   9   5        1.71       -6.86      6.86 o
  -5   9   5     1754.87     1683.52     27.28 o
  -3   9   5      198.38      190.68      9.91 o
  -1   9   5      686.40      673.62     16.39 o
   1   9   5     1103.24     1100.34     20.26 o
   3   9   5      308.66      347.14     12.12 o
   5   9   5        1.99       -0.40      5.90 o
   7   9   5     1215.71     1198.09     20.37 o
   9   9   5       14.83       17.47      5.51 o
  11   9   5      552.40      507.62     13.79 o
  13   9   5      889.32      999.43     19.90 o
  15   9   5     1382.20     1198.40     29.02 o
  17   9   5        4.98       12.48      9.30 o
  19   9   5      244.10      249.10     16.38 o
  21   9   5       20.46       37.68     11.13 o
  23   9   5       44.80       64.18     14.49 o
  25   9   5      273.86      308.85     24.33 o
  27   9   5        1.13       21.61     14.17 o
 -28  10   5        2.55      -27.25     27.25 o
 -26  10   5        0.16       -6.26     13.40 o
 -24  10   5       67.65       90.30     15.43 o
 -22  10   5       62.13       48.87     12.33 o
 -20  10   5      245.78      223.92     15.82 o
 -18  10   5      231.85      238.90     15.23 o
 -16  10   5        7.06        3.37     13.49 o
 -14  10   5      125.63       96.66     11.64 o
 -12  10   5      601.32      557.49     22.31 o
 -10  10   5      752.96      774.50     29.38 o
  -8  10   5     1130.85     1219.37     36.89 o
  -6  10   5      355.60      360.71     14.75 o
  -4  10   5     1720.53     1660.75     25.74 o
  -2  10   5     1135.37     1181.70     27.75 o
   0  10   5      426.99      412.83     13.60 o
   2  10   5     2828.81     2784.33     37.95 o
   4  10   5      413.95      465.47     14.22 o
   6  10   5       40.59       42.21      8.84 o
   8  10   5      157.22      157.71     16.44 o
  10  10   5        2.49        1.66      6.82 o
  12  10   5      575.00      586.65     27.10 o
  14  10   5      293.61      346.46     15.92 o
  16  10   5      383.49      394.82     15.67 o
  18  10   5       35.23       50.09      9.24 o
  20  10   5        0.45        2.39     10.06 o
  22  10   5       74.04       87.46     14.60 o
  24  10   5       30.32       36.40     13.78 o
 -25  11   5        2.87       -4.66     13.18 o
 -23  11   5       67.09       55.65     13.72 o
 -21  11   5       11.59        6.34     13.79 o
 -19  11   5       66.61       83.29     15.21 o
 -17  11   5        0.98        0.34     12.25 o
 -15  11   5      133.35      131.84     15.47 o
 -13  11   5       39.20       29.10     12.26 o
 -11  11   5       28.84       20.25     11.59 o
  -9  11   5       25.24       19.76     10.84 o
  -7  11   5       84.85       59.15     10.78 o
  -5  11   5      202.34      205.73     15.10 o
  -3  11   5       78.19       63.43      9.21 o
  -1  11   5      689.82      710.18     19.71 o
   1  11   5       49.82       37.67      9.48 o
   3  11   5        0.55       -8.00      8.00 o
   5  11   5        3.52       -0.90      8.72 o
   7  11   5      165.53      142.10     11.85 o
   9  11   5      442.54      440.45     15.25 o
  11  11   5        3.49        5.62      9.01 o
  13  11   5        6.07       -9.70      9.70 o
  15  11   5       24.38       18.59     12.68 o
  17  11   5       85.92      113.25     16.71 o
  19  11   5       54.38       53.57     15.30 o
  21  11   5       31.13       16.47     15.89 o
  23  11   5       12.65        7.42     14.78 o
 -24  12   5       10.84      -18.85     18.85 o
 -22  12   5       17.07       -6.86     15.50 o
 -20  12   5        2.91       -4.72     14.10 o
 -18  12   5      104.36      102.65     16.46 o
 -16  12   5       32.32       37.80     14.09 o
 -14  12   5      182.20      186.24     17.42 o
 -12  12   5      100.55      116.04     16.16 o
 -10  12   5        6.23      -11.14     11.14 o
  -8  12   5      183.86      186.09     18.21 o
  -6  12   5      307.11      310.70     20.40 o
  -4  12   5      401.77      412.40     19.29 o
  -2  12   5      127.22      132.26     12.63 o
   0  12   5       15.37        3.41     10.82 o
   2  12   5        1.62       -3.05      9.49 o
   4  12   5      431.36      414.64     17.04 o
   6  12   5      580.01      602.86     20.95 o
   8  12   5      149.98      189.95     13.76 o
  10  12   5       75.60       56.84     12.65 o
  12  12   5        3.64        3.36     16.61 o
  14  12   5      104.70      107.84     16.48 o
  16  12   5      493.43      493.05     28.13 o
  18  12   5        2.09      -13.49     13.49 o
  20  12   5        2.96      -14.01     14.01 o
 -21  13   5       73.81       95.81     22.22 o
 -19  13   5       23.29       -0.41     15.74 o
 -17  13   5        0.09       -8.24     16.52 o
 -15  13   5       44.82       67.96     20.34 o
 -13  13   5        0.83      -13.21     14.14 o
 -11  13   5      264.65      290.90     22.76 o
  -9  13   5       19.79       29.84     15.24 o
  -7  13   5        8.64        6.50     13.59 o
  -5  13   5      119.04      118.09     16.40 o
  -3  13   5        0.19       -9.80      9.80 o
  -1  13   5       11.44        2.77     16.17 o
   1  13   5       31.68       56.22     12.33 o
   3  13   5       18.23        6.69     10.79 o
   5  13   5       46.81       44.12     11.01 o
   7  13   5       79.11       77.59     11.73 o
   9  13   5        5.87        4.50     12.23 o
  11  13   5        3.40        2.01     12.97 o
  13  13   5      130.87      149.06     17.86 o
  15  13   5        2.48       13.18     14.94 o
  17  13   5       16.49       10.08     16.93 o
 -18  14   5       11.76       36.66     35.74 o
 -16  14   5       68.40       66.21     24.47 o
 -14  14   5       33.43       10.60     18.25 o
 -12  14   5       22.88       -9.37     16.70 o
 -10  14   5       26.61       46.37     18.00 o
  -8  14   5        0.64       19.57     14.89 o
  -6  14   5       58.90       66.24     16.53 o
  -4  14   5        7.72       -2.23     13.60 o
  -2  14   5       62.84       34.55     15.78 o
   0  14   5       18.20        4.75     11.69 o
   2  14   5       37.28       29.87     11.94 o
   4  14   5        3.09       -2.66     10.93 o
   6  14   5      158.85      179.71     19.33 o
   8  14   5        0.28        7.74     13.21 o
  10  14   5       55.08       29.24     17.29 o
  12  14   5        4.88       -0.21     14.82 o
  14  14   5        2.74      -10.14     14.20 o
 -13  15   5        8.59      -29.66     29.66 o
 -11  15   5       13.25       -2.09     31.23 o
  -9  15   5        4.48        0.17     16.89 o
  -7  15   5        0.72       12.12     15.56 o
  -5  15   5       64.05       59.31     17.92 o
  -3  15   5       50.43       46.13     21.86 o
  -1  15   5       50.83       70.34     17.55 o
   1  15   5       25.11       17.34     13.92 o
   3  15   5        2.14       13.04     13.09 o
   5  15   5       41.11       55.97     14.32 o
   7  15   5       67.92       17.82     17.10 o
   9  15   5       23.19       22.09     20.27 o
 -34   0   6      350.24      447.82     28.85 o
 -32   0   6     1072.87     1187.88     41.59 o
 -30   0   6      108.83       57.07     16.21 o
 -28   0   6      552.07      420.18     28.65 o
 -26   0   6     1004.80      971.56     33.72 o
 -24   0   6       48.99       51.17     13.24 o
 -22   0   6     3804.25     3528.93     68.18 o
 -20   0   6     4318.98     4288.38     65.96 o
 -18   0   6       49.21       26.43      9.43 o
 -16   0   6     3961.68     4076.29     48.81 o
 -14   0   6      336.75      333.25     10.50 o
 -12   0   6     9023.79    10059.42    106.10 o
 -10   0   6    43278.19    45071.34    449.64 o
  -8   0   6    31406.39    31298.57    313.84 o
  -6   0   6      297.44      349.95      8.29 o
  -4   0   6     4439.00     4623.49     50.88 o
  -2   0   6     6120.28     6350.69     68.42 o
   0   0   6      104.27      265.13      6.89 o
   2   0   6     8015.43     7938.93     76.53 o
   4   0   6       15.32       46.28      3.45 o
   6   0   6     4322.20     4348.59     45.00 o
   8   0   6    15501.87    16206.31    165.21 o
  10   0   6    26495.26    25950.65    260.12 o
  12   0   6    10900.33    11192.28    118.43 o
  14   0   6     1238.16     1126.11     20.66 o
  16   0   6     3079.77     2647.92     34.34 o
  18   0   6     3401.47     3166.72     46.81 o
  20   0   6      556.90      581.88     16.58 o
  22   0   6     2647.49     2584.80     50.85 o
  24   0   6        4.25        6.25      7.61 o
  26   0   6      142.88      141.22     14.03 o
  28   0   6      420.59      407.04     20.19 o
  30   0   6       57.39       63.42     15.50 o
  32   0   6      268.76      309.82     26.52 o
 -35   1   6      168.73      230.00     19.60 o
 -33   1   6       21.71       39.75     14.22 o
 -31   1   6        8.12        0.24      9.95 o
 -29   1   6      164.29      139.70     12.81 o
 -27   1   6       24.04       35.96      9.68 o
 -25   1   6        1.55        2.09      8.36 o
 -23   1   6     1362.49     1318.91     24.27 o
 -21   1   6        1.29       -5.50      5.50 o
 -19   1   6      556.16      536.09     12.75 o
 -17   1   6       59.26       64.26      5.40 o
 -15   1   6       58.82       63.07      4.95 o
 -13   1   6     1529.92     1520.42     15.31 o
 -11   1   6    15209.19    15332.19    111.92 o
  -9   1   6      395.48      456.51      9.36 o
  -7   1   6     2157.27     2254.07     19.32 o
  -5   1   6     1351.83     1362.60     13.01 o
  -3   1   6      237.18      225.24      4.70 o
  -1   1   6     8312.21     8547.15     63.65 o
   1   1   6     2208.03     2111.74     16.62 o
   3   1   6      833.37      720.54      8.04 o
   5   1   6     2757.90     2602.54     21.63 o
   7   1   6     6845.22     6685.63     49.10 o
   9   1   6     1493.15     1411.18     13.96 o
  11   1   6     1449.87     1348.48     13.88 o
  13   1   6      489.56      403.63      8.47 o
  15   1   6      423.84      442.35      9.16 o
  17   1   6       63.39       55.52      5.49 o
  19   1   6      778.69      719.63     13.76 o
  21   1   6        4.38       -2.57      5.38 o
  23   1   6      116.67      113.40      7.82 o
  25   1   6       32.93       29.24      7.54 o
  27   1   6       90.58       67.35      8.89 o
  29   1   6       13.41       20.83      9.47 o
  31   1   6      105.90      101.16     12.10 o
 -34   2   6        3.61       16.47     13.17 o
 -32   2   6      104.30      141.91     13.49 o
 -30   2   6        0.29        7.87      9.52 o
 -28   2   6        6.79        8.71      9.57 o
 -26   2   6      154.62      180.08     12.95 o
 -24   2   6      163.94      190.51     11.50 o
 -22   2   6      466.74      450.60     12.61 o
 -20   2   6      185.21      232.92      8.82 o
 -18   2   6      297.68      291.45      8.96 o
 -16   2   6      569.95      531.85     10.59 o
 -14   2   6     2088.41     2108.85     21.64 o
 -12   2   6     2975.80     2990.19     26.23 o
 -10   2   6     1636.71     1547.58     15.65 o
  -8   2   6      945.78      938.52     10.97 o
  -6   2   6      671.54      623.37      8.58 o
  -4   2   6     1847.20     1763.18     15.94 o
  -2   2   6     5145.00     5370.14     38.14 o
   0   2   6      417.39      436.06      6.09 o
   2   2   6       69.80      119.36      3.69 o
   4   2   6       19.36       21.18      2.20 o
   6   2   6     1570.05     1529.70     14.87 o
   8   2   6     4245.00     4124.73     32.64 o
  10   2   6     7611.71     7717.80     56.89 o
  12   2   6     1322.62     1245.50     14.32 o
  14   2   6      219.53      258.51      7.85 o
  16   2   6      640.82      645.52     12.47 o
  18   2   6       49.34       44.42      6.21 o
  20   2   6      856.73      847.02     15.95 o
  22   2   6      140.16      156.21      8.56 o
  24   2   6      253.75      235.10      9.91 o
  26   2   6       98.33      116.28      9.81 o
  28   2   6       81.67      102.04     10.91 o
  30   2   6       42.64       33.93      9.59 o
  32   2   6        0.95       11.59     12.25 o
 -35   3   6      265.26      289.17     22.64 o
 -33   3   6        0.39       10.83     11.78 o
 -31   3   6      123.33       93.06     22.41 o
 -29   3   6      572.03      545.15     21.36 o
 -27   3   6       55.92       74.32     10.75 o
 -25   3   6        0.97      -10.50     10.50 o
 -23   3   6     1356.22     1364.31     23.63 o
 -21   3   6      223.18      198.26      9.94 o
 -19   3   6      154.18      132.76      8.38 o
 -17   3   6     1874.08     1977.46     25.17 o
 -15   3   6       61.31       52.70      5.50 o
 -13   3   6     2127.84     2241.41     21.39 o
 -11   3   6    10115.63     9681.29     79.96 o
  -9   3   6      233.97      182.75      5.32 o
  -7   3   6     2523.47     2709.56     24.71 o
  -5   3   6     3355.21     3475.57     28.34 o
  -3   3   6     6591.74     7077.75     52.82 o
  -1   3   6     6759.19     6592.03     49.66 o
   1   3   6    31063.38    30749.32    215.90 o
   3   3   6     1639.74     1629.84     20.89 o
   5   3   6     1190.45     1367.21     13.56 o
   7   3   6    13538.41    13475.05     90.45 o
   9   3   6      848.27      909.42     11.53 o
  11   3   6     2202.38     2235.67     21.14 o
  13   3   6     2890.72     2661.34     25.61 o
  15   3   6       90.71       98.02      6.55 o
  17   3   6     3571.01     3416.50     35.74 o
  19   3   6      108.05      121.33      7.65 o
  21   3   6      534.36      499.93     13.74 o
  23   3   6      106.41      112.90      9.01 o
  25   3   6      786.52      761.62     19.58 o
  27   3   6       21.30       28.11      8.35 o
  29   3   6        7.29        5.32      8.78 o
  31   3   6      269.05      268.41     15.59 o
 -34   4   6        8.79        9.83     18.08 o
 -32   4   6       19.35       11.50     13.17 o
 -30   4   6      312.75      298.62     17.62 o
 -28   4   6      377.91      384.12     16.91 o
 -26   4   6       10.57       -8.52      8.52 o
 -24   4   6      192.44      210.78     11.53 o
 -22   4   6       32.80       32.34      7.93 o
 -20   4   6     3549.77     3570.96     45.76 o
 -18   4   6        0.30       -6.38      6.38 o
 -16   4   6     1093.77     1038.54     21.23 o
 -14   4   6     1179.35     1262.85     23.00 o
 -12   4   6      729.07      740.79     13.95 o
 -10   4   6     1033.51     1005.40     13.21 o
  -8   4   6     4035.59     4261.88     38.22 o
  -6   4   6     4089.74     4228.27     37.40 o
  -4   4   6      282.37      158.14      5.52 o
  -2   4   6      362.11      330.22      7.59 o
   0   4   6     1602.53     1585.52     15.55 o
   2   4   6     1714.15     1503.82     15.82 o
   4   4   6     1110.59     1219.95     24.37 o
   6   4   6    14968.28    15392.33    106.57 o
   8   4   6      259.91      203.61      5.56 o
  10   4   6     1255.35     1156.47     14.98 o
  12   4   6        0.09       -3.77      3.77 o
  14   4   6     1498.18     1468.70     18.34 o
  16   4   6       61.13       32.73      5.91 o
  18   4   6      845.02      837.71     15.62 o
  20   4   6     1160.27     1107.37     18.65 o
  22   4   6     1348.22     1321.86     23.89 o
  24   4   6      558.75      523.57     17.80 o
  26   4   6      202.74      184.54     12.24 o
  28   4   6      163.97      143.76     11.62 o
  30   4   6      331.67      382.45     18.23 o
 -33   5   6        8.57        8.20     17.55 o
 -31   5   6        3.71      -11.64     11.96 o
 -29   5   6      234.26      263.41     17.14 o
 -27   5   6      369.56      379.22     17.82 o
 -25   5   6      203.12      217.98     14.74 o
 -23   5   6        3.49        3.74      8.11 o
 -21   5   6      124.08      127.95     10.37 o
 -19   5   6     5233.19     5111.86     72.25 o
 -17   5   6        3.40       17.94      8.01 o
 -15   5   6     4090.03     4052.59     54.13 o
 -13   5   6       19.39       24.05      6.57 o
 -11   5   6     1183.11     1248.14     18.25 o
  -9   5   6     6007.41     5968.91     46.85 o
  -7   5   6     1661.45     1436.53     15.61 o
  -5   5   6     6160.77     6628.32     53.54 o
  -3   5   6       90.97      125.93      4.74 o
  -1   5   6     1286.53     1261.03     14.54 o
   1   5   6     2901.18     2973.66     26.99 o
   3   5   6    22253.01    22446.15    160.12 o
   5   5   6     8437.58     8255.16     74.17 o
   7   5   6      652.79      682.52     10.91 o
   9   5   6     1839.77     1877.89     19.53 o
  11   5   6      397.58      374.82      9.30 o
  13   5   6      205.05      223.50      7.70 o
  15   5   6     2125.32     2071.88     29.35 o
  17   5   6     2416.93     2287.51     27.58 o
  19   5   6      359.82      341.94     11.20 o
  21   5   6      367.67      373.19     12.85 o
  23   5   6      199.03      200.52     12.61 o
  25   5   6       75.63       75.44     12.56 o
  27   5   6      244.92      229.79     16.66 o
  29   5   6       15.13       23.98     11.43 o
  31   5   6       16.60       15.27     13.94 o
 -32   6   6       18.88       13.31     15.75 o
 -30   6   6        1.17        4.49     11.45 o
 -28   6   6       55.72       52.20     11.45 o
 -26   6   6      709.79      663.87     20.74 o
 -24   6   6       80.27       65.67     11.01 o
 -22   6   6       76.37       63.30     10.01 o
 -20   6   6       57.48       71.02     10.76 o
 -18   6   6      175.72      159.90     10.81 o
 -16   6   6      845.41      778.65     18.67 o
 -14   6   6      362.85      354.98     14.53 o
 -12   6   6      132.14      144.55      9.95 o
 -10   6   6      198.96      189.23      9.82 o
  -8   6   6      438.69      468.01      9.90 o
  -6   6   6      868.74      859.90     12.99 o
  -4   6   6     2347.28     2265.53     24.01 o
  -2   6   6     3492.58     3396.20     32.79 o
   0   6   6      109.32       89.78      5.52 o
   2   6   6      253.69      274.48      8.05 o
   4   6   6     2836.04     2890.12     29.41 o
   6   6   6     1442.96     1357.98     17.59 o
   8   6   6      675.18      647.79     10.78 o
  10   6   6      277.00      255.72     10.76 o
  12   6   6      490.10      463.66     11.93 o
  14   6   6       54.59       60.79      5.97 o
  16   6   6     1549.12     1519.74     20.31 o
  18   6   6       88.08       86.44      8.42 o
  20   6   6      368.90      347.01     14.96 o
  22   6   6      259.83      269.73     15.85 o
  24   6   6       16.31       27.87     11.00 o
  26   6   6      207.36      255.44     16.89 o
  28   6   6       39.09       64.23     13.69 o
  30   6   6       21.08       40.11     14.10 o
 -31   7   6       32.90       20.93     12.94 o
 -29   7   6       49.89       25.60     14.80 o
 -27   7   6      248.28      246.68     15.27 o
 -25   7   6       11.84       12.23      9.70 o
 -23   7   6      423.41      444.76     19.94 o
 -21   7   6       74.60       55.94     11.03 o
 -19   7   6      155.00      131.79     12.27 o
 -17   7   6      692.16      678.43     20.25 o
 -15   7   6      842.05      808.17     30.27 o
 -13   7   6        4.89        0.31      7.55 o
 -11   7   6     3179.65     2969.39     42.01 o
  -9   7   6      428.99      425.42     11.50 o
  -7   7   6     4838.62     4804.79     44.22 o
  -5   7   6      760.62      759.90     13.68 o
  -3   7   6     2143.59     2012.29     22.81 o
  -1   7   6     1646.24     1626.91     20.00 o
   1   7   6     1810.05     1777.17     21.21 o
   3   7   6      583.79      568.22     11.40 o
   5   7   6      830.69      830.82     18.72 o
   7   7   6     1107.99     1127.80     16.37 o
   9   7   6      903.56      817.41     14.47 o
  11   7   6      133.65      147.77      8.41 o
  13   7   6        1.23       -5.23      5.23 o
  15   7   6     1531.34     1615.88     24.26 o
  17   7   6        7.44       10.68      6.36 o
  19   7   6       13.84       10.44      7.05 o
  21   7   6        6.93       21.02      9.60 o
  23   7   6       79.26      136.02     13.64 o
  25   7   6        1.83        9.77     11.88 o
  27   7   6      104.32       74.94     13.95 o
  29   7   6      187.44      218.43     18.57 o
 -30   8   6        1.96       -8.55     14.75 o
 -28   8   6       69.01       76.40     12.80 o
 -26   8   6       49.55       38.43     10.98 o
 -24   8   6       38.18       38.11     12.20 o
 -22   8   6      131.48      126.99     13.67 o
 -20   8   6       40.19        9.98     10.47 o
 -18   8   6      580.41      610.37     20.28 o
 -16   8   6     1269.34     1230.56     26.89 o
 -14   8   6      447.34      435.25     16.53 o
 -12   8   6       32.69       40.41     23.95 o
 -10   8   6       16.37        2.59      8.10 o
  -8   8   6       19.27       28.63      7.15 o
  -6   8   6     6204.61     5949.24     57.18 o
  -4   8   6     5320.48     5176.11     50.94 o
  -2   8   6       67.29       60.49      6.45 o
   0   8   6     1965.64     1989.18     24.47 o
   2   8   6     2852.54     2724.90     33.14 o
   4   8   6     3090.63     3102.60     36.70 o
   6   8   6     1055.86     1025.48     17.27 o
   8   8   6     2273.42     2356.26     30.64 o
  10   8   6       88.85       75.83      7.41 o
  12   8   6      137.04      141.97      8.07 o
  14   8   6     2969.90     2769.12     32.40 o
  16   8   6      243.20      233.23     10.24 o
  18   8   6     2909.39     2923.80     43.14 o
  20   8   6      202.81      226.14     14.78 o
  22   8   6       90.13       79.47     12.33 o
  24   8   6      314.39      332.21     24.74 o
  26   8   6       31.96       36.07     13.02 o
  28   8   6      270.25      303.13     22.16 o
 -29   9   6       27.21       23.39     12.97 o
 -27   9   6        3.90      -10.91     10.91 o
 -25   9   6        4.42        4.44     12.00 o
 -23   9   6      198.10      225.86     16.33 o
 -21   9   6       16.27       28.60     11.68 o
 -19   9   6      135.92      115.75     12.67 o
 -17   9   6      432.93      433.17     17.68 o
 -15   9   6       10.29       -1.15      9.01 o
 -13   9   6       72.05       51.46     10.72 o
 -11   9   6      269.38      293.50     14.28 o
  -9   9   6      460.76      455.40     16.68 o
  -7   9   6      454.00      533.42     15.27 o
  -5   9   6      111.32      121.72      8.93 o
  -3   9   6       19.34       25.34      7.21 o
  -1   9   6      467.00      501.25     14.48 o
   1   9   6       92.20       81.50      8.83 o
   3   9   6       33.32       68.48      7.51 o
   5   9   6      459.81      535.36     14.07 o
   7   9   6       83.04       79.77      8.03 o
   9   9   6        0.09       -2.07      5.70 o
  11   9   6       56.73       60.59      7.66 o
  13   9   6      263.46      259.90     11.34 o
  15   9   6       34.71       49.34      8.64 o
  17   9   6      168.30      165.46     11.28 o
  19   9   6       84.78       97.35     12.22 o
  21   9   6        0.12       -2.08     10.12 o
  23   9   6        0.14       18.17     11.24 o
  25   9   6        8.44       16.20     14.58 o
 -28  10   6       49.16       52.44     18.87 o
 -26  10   6        0.12      -12.33     12.33 o
 -24  10   6       59.69       62.35     13.49 o
 -22  10   6       34.41       27.09     11.50 o
 -20  10   6       49.86       40.58     16.12 o
 -18  10   6       18.09       42.72     12.76 o
 -16  10   6        1.95       -1.86      9.45 o
 -14  10   6        1.03        6.45      9.57 o
 -12  10   6      282.91      270.30     17.08 o
 -10  10   6     1020.84     1000.81     27.93 o
  -8  10   6      767.15      817.20     24.50 o
  -6  10   6      295.64      301.28     15.98 o
  -4  10   6       59.01       41.05      8.09 o
  -2  10   6      477.61      440.72     14.93 o
   0  10   6      303.61      288.42     11.83 o
   2  10   6      418.21      410.71     13.61 o
   4  10   6      437.24      472.65     14.43 o
   6  10   6      486.40      533.67     15.49 o
   8  10   6       61.93       60.25     10.25 o
  10  10   6       81.20       68.08      9.81 o
  12  10   6      290.85      286.89     15.25 o
  14  10   6      115.30       94.86     10.50 o
  16  10   6       64.22       36.68      9.72 o
  18  10   6      185.56      206.66     13.43 o
  20  10   6       86.49       72.99     12.84 o
  22  10   6       42.40       45.94     14.29 o
  24  10   6       91.62      103.85     20.87 o
 -25  11   6      102.25      114.01     18.14 o
 -23  11   6        0.90       -6.93     14.94 o
 -21  11   6       16.31        3.48     14.06 o
 -19  11   6       14.39        6.22     19.12 o
 -17  11   6       40.81       41.62     13.96 o
 -15  11   6      747.53      758.15     26.91 o
 -13  11   6      494.50      559.83     23.12 o
 -11  11   6       27.62       35.38     12.03 o
  -9  11   6      248.95      247.35     16.29 o
  -7  11   6      227.46      223.64     15.33 o
  -5  11   6      125.32      109.68     12.87 o
  -3  11   6       14.67       13.03      7.99 o
  -1  11   6      451.68      457.18     15.06 o
   1  11   6      182.85      164.87     12.08 o
   3  11   6      302.97      327.29     14.35 o
   5  11   6      500.96      529.89     18.07 o
   7  11   6       75.00       87.29     11.47 o
   9  11   6      905.71      983.88     23.68 o
  11  11   6       53.06       62.89     10.98 o
  13  11   6       12.31        8.59      9.37 o
  15  11   6        1.10       -5.38     10.31 o
  17  11   6       81.64       65.38     15.51 o
  19  11   6      150.88      199.42     23.51 o
  21  11   6      205.87      187.14     19.60 o
  23  11   6        1.55       -8.77     15.03 o
 -22  12   6        3.61      -17.37     17.37 o
 -20  12   6        6.23      -14.44     14.44 o
 -18  12   6       17.96        1.36     14.10 o
 -16  12   6        0.81      -12.33     12.33 o
 -14  12   6        0.74        9.42     12.69 o
 -12  12   6       25.97        9.56     12.33 o
 -10  12   6        8.52       -3.09     11.27 o
  -8  12   6       41.50       35.51     12.06 o
  -6  12   6      256.82      264.90     20.12 o
  -4  12   6        0.52      -11.60     11.60 o
  -2  12   6        1.80       -9.73      9.73 o
   0  12   6       15.11        3.37      9.55 o
   2  12   6       96.55       85.77     11.49 o
   4  12   6       16.68       -7.28      9.49 o
   6  12   6       39.03       62.99     11.37 o
   8  12   6        6.48       20.84     11.47 o
  10  12   6      108.75       98.31     11.91 o
  12  12   6        0.34       -4.48     11.40 o
  14  12   6        0.01        6.82     14.79 o
  16  12   6        4.24        0.76     13.63 o
  18  12   6       53.63       51.72     15.43 o
  20  12   6        0.80      -14.63     17.24 o
 -21  13   6       54.35       47.25     42.97 o
 -19  13   6        8.18      -19.11     19.11 o
 -17  13   6        0.16        3.36     15.41 o
 -15  13   6       29.34       26.61     17.16 o
 -13  13   6      155.86      209.70     24.06 o
 -11  13   6       68.44       73.24     24.20 o
  -9  13   6       45.40       72.42     16.87 o
  -7  13   6       25.11       19.51     13.91 o
  -5  13   6       16.10       14.80     13.46 o
  -3  13   6      160.08      140.63     21.72 o
  -1  13   6      396.37      423.61     20.32 o
   1  13   6      194.69      230.24     15.04 o
   3  13   6       25.23        0.99      9.99 o
   5  13   6        1.67       -2.37     10.01 o
   7  13   6        1.60      -12.04     12.04 o
   9  13   6      150.35      139.45     15.51 o
  11  13   6      110.59      126.67     17.18 o
  13  13   6       81.61       78.83     16.26 o
  15  13   6        0.25       -6.53     14.55 o
  17  13   6        9.88      -12.47     20.90 o
 -16  14   6        4.98      -29.52     29.52 o
 -14  14   6        0.05      -16.24     16.24 o
 -12  14   6        0.22       13.03     17.14 o
 -10  14   6        2.46      -15.96     15.96 o
  -8  14   6       11.23        0.62     15.05 o
  -6  14   6       67.82       73.47     17.50 o
  -4  14   6        5.46        1.71     13.48 o
  -2  14   6       36.92       54.80     15.86 o
   0  14   6      108.72      112.91     17.21 o
   2  14   6       56.89       47.58     12.53 o
   4  14   6        0.54      -10.53     10.53 o
   6  14   6        3.11      -15.21     15.21 o
   8  14   6        2.41       -8.52     13.21 o
  10  14   6       27.20       15.11     18.88 o
  12  14   6       96.79       91.80     18.14 o
  14  14   6        4.25        0.71     15.90 o
 -11  15   6       63.35       40.21     32.18 o
  -9  15   6        0.28      -19.98     19.98 o
  -7  15   6       14.64       15.72     17.32 o
  -5  15   6        3.66       20.00     16.75 o
  -3  15   6       15.09       19.51     16.67 o
  -1  15   6        0.60      -15.08     15.08 o
   1  15   6       50.31       56.03     16.75 o
   3  15   6        5.35       11.23     17.42 o
   5  15   6        2.14      -15.77     24.32 o
   7  15   6        0.05       13.08     21.05 o
   9  15   6        1.44      -41.20     45.78 o
 -35   1   7       75.44      105.00     16.68 o
 -33   1   7      280.80      304.30     17.95 o
 -31   1   7       80.80       76.46     12.28 o
 -29   1   7       93.44       92.37     12.18 o
 -27   1   7      533.85      609.44     20.23 o
 -25   1   7       76.63       71.34     10.10 o
 -23   1   7      915.39      914.84     22.60 o
 -21   1   7      100.91      111.18     10.10 o
 -19   1   7     1456.56     1373.85     32.31 o
 -17   1   7     2392.83     2485.60     28.55 o
 -15   1   7     6445.86     6517.35     57.09 o
 -13   1   7     4352.99     4352.45     37.96 o
 -11   1   7     3825.30     4368.12     37.60 o
  -9   1   7     6953.34     6825.29     52.86 o
  -7   1   7    11402.86    11562.78     85.67 o
  -5   1   7     1535.58     1578.57     16.31 o
  -3   1   7     5412.95     5616.40     43.75 o
  -1   1   7     8314.83     9322.70     68.85 o
   1   1   7      102.85      136.57      3.99 o
   3   1   7     9523.29     9419.42     64.34 o
   5   1   7    25939.79    26290.65    171.65 o
   7   1   7      761.54      776.04      9.97 o
   9   1   7      115.42      125.47      4.52 o
  11   1   7       10.74        4.51      3.68 o
  13   1   7      774.42      718.53     11.85 o
  15   1   7    10386.96     9996.44     74.45 o
  17   1   7     1189.85     1148.58     16.41 o
  19   1   7      126.39      102.11      6.94 o
  21   1   7      391.30      348.77     10.98 o
  23   1   7       42.40       38.98      6.95 o
  25   1   7       95.59       93.81      9.33 o
  27   1   7      574.16      581.23     16.62 o
  29   1   7        0.48       14.13      9.77 o
  31   1   7       38.91       45.68     16.02 o
 -34   2   7        6.07        8.35     13.19 o
 -32   2   7       12.66       19.06     12.01 o
 -30   2   7      333.52      349.24     17.13 o
 -28   2   7       40.50       33.40     10.13 o
 -26   2   7        0.56        0.50      9.06 o
 -24   2   7      357.69      361.22     15.30 o
 -22   2   7      294.19      308.71     13.85 o
 -20   2   7      282.82      303.01     10.92 o
 -18   2   7      227.11      246.26      8.80 o
 -16   2   7      170.43      194.05      7.67 o
 -14   2   7      146.71      165.31      6.50 o
 -12   2   7      605.82      497.35      8.72 o
 -10   2   7    11933.79    12143.82     86.85 o
  -8   2   7      453.40      488.74     10.08 o
  -6   2   7     9632.02    10182.13     73.23 o
  -4   2   7     2515.55     2824.47     22.61 o
  -2   2   7    23704.99    24963.81    153.38 o
   0   2   7    34222.97    34452.68    224.23 o
   2   2   7     5061.16     5746.68     40.97 o
   4   2   7     4708.57     4861.03     41.01 o
   6   2   7    12082.69    11793.97     83.11 o
   8   2   7      361.50      361.95      7.43 o
  10   2   7     1757.34     1821.43     18.20 o
  12   2   7     3591.99     3152.30     29.31 o
  14   2   7     2010.94     1857.49     20.96 o
  16   2   7     1027.29      871.02     14.82 o
  18   2   7      772.52      777.45     14.45 o
  20   2   7      224.44      197.55      8.82 o
  22   2   7        0.96        6.77      6.24 o
  24   2   7     2656.16     2477.03     32.17 o
  26   2   7       28.16       22.69      8.32 o
  28   2   7        0.43       -8.90      8.90 o
  30   2   7      293.57      340.85     16.50 o
 -35   3   7      105.95      106.09     16.67 o
 -33   3   7        0.50       -4.26     11.77 o
 -31   3   7       18.33       12.92     11.16 o
 -29   3   7        2.80       -9.43      9.43 o
 -27   3   7       11.74        7.70     10.28 o
 -25   3   7       46.06       48.14     10.07 o
 -23   3   7     1063.30      978.59     20.54 o
 -21   3   7       25.91       26.98      7.46 o
 -19   3   7      533.96      502.36     13.73 o
 -17   3   7      467.70      434.93     14.60 o
 -15   3   7        4.56        5.81      4.61 o
 -13   3   7     3862.46     3772.77     36.38 o
 -11   3   7     3115.00     2833.66     25.67 o
  -9   3   7     1350.66     1359.77     15.56 o
  -7   3   7     3835.60     3733.16     32.83 o
  -5   3   7      100.27       97.58      3.87 o
  -3   3   7    12020.87    13133.06     91.69 o
  -1   3   7     2273.92     2081.14     18.51 o
   1   3   7     9860.01     9747.61     72.50 o
   3   3   7     5119.16     5067.72     40.16 o
   5   3   7     1891.26     1692.14     15.70 o
   7   3   7     2331.34     2457.03     19.87 o
   9   3   7      198.94      217.81      6.29 o
  11   3   7     2143.88     2131.42     20.94 o
  13   3   7       63.39       72.25      5.69 o
  15   3   7      266.20      238.79      8.47 o
  17   3   7     1228.93     1112.87     18.24 o
  19   3   7     1481.31     1445.91     21.34 o
  21   3   7       34.13       35.69      7.10 o
  23   3   7      127.48      122.45     10.62 o
  25   3   7      210.61      251.74     12.31 o
  27   3   7        8.20       12.49      8.85 o
  29   3   7       71.48       87.02     11.07 o
  31   3   7       22.13       36.36     11.99 o
 -34   4   7       13.92       11.23     15.69 o
 -32   4   7       36.75       12.86     14.19 o
 -30   4   7       75.67       95.49     13.32 o
 -28   4   7       35.61       46.34     10.77 o
 -26   4   7       48.25       46.16     10.64 o
 -24   4   7      397.53      398.14     17.57 o
 -22   4   7      914.58      891.26     19.65 o
 -20   4   7      766.96      699.27     16.69 o
 -18   4   7     1072.52     1066.40     20.10 o
 -16   4   7      311.33      318.06     10.39 o
 -14   4   7        3.49       -2.21      4.97 o
 -12   4   7      167.09      190.66      7.91 o
 -10   4   7      255.88      266.62      7.55 o
  -8   4   7     1672.91     1630.49     19.57 o
  -6   4   7     7238.23     7349.17     58.90 o
  -4   4   7     5119.06     4990.63     39.24 o
  -2   4   7     2434.52     2557.23     22.54 o
   0   4   7     4106.20     4331.38     35.12 o
   2   4   7     1159.43     1144.60     13.19 o
   4   4   7     1842.86     1637.82     17.80 o
   6   4   7     4088.41     4006.23     32.29 o
   8   4   7      563.87      522.44      9.72 o
  10   4   7     1040.94     1100.27     14.34 o
  12   4   7      746.97      752.13     12.75 o
  14   4   7      553.08      555.52     12.48 o
  16   4   7      602.25      561.03     12.99 o
  18   4   7      344.25      334.10     10.88 o
  20   4   7      634.44      551.30     14.06 o
  22   4   7       49.52       49.20      7.90 o
  24   4   7      491.23      513.61     17.42 o
  26   4   7      182.35      168.76     13.12 o
  28   4   7       16.09       24.13      9.17 o
  30   4   7      189.10      197.21     15.46 o
 -33   5   7      204.62      224.41     21.14 o
 -31   5   7       63.49       98.24     21.79 o
 -29   5   7       58.49       66.08     14.78 o
 -27   5   7       33.34       55.94     12.41 o
 -25   5   7        7.61        4.18      8.35 o
 -23   5   7        8.23        2.55      5.96 o
 -21   5   7      125.39      108.32      8.57 o
 -19   5   7     2238.53     2087.37     30.17 o
 -17   5   7      739.43      676.73     19.97 o
 -15   5   7     2643.08     2723.42     36.44 o
 -13   5   7        0.65       -0.29      6.06 o
 -11   5   7     3062.68     3169.02     35.73 o
  -9   5   7     1373.23     1408.57     17.99 o
  -7   5   7       94.26      147.74      5.26 o
  -5   5   7     1313.52     1461.87     16.26 o
  -3   5   7      355.62      258.51      8.04 o
  -1   5   7     1052.26     1086.28     14.10 o
   1   5   7      148.11      147.11      5.35 o
   3   5   7     5369.11     5505.23     44.11 o
   5   5   7      120.44       77.56      4.70 o
   7   5   7      425.09      406.58      8.44 o
   9   5   7      621.84      660.93     11.71 o
  11   5   7        1.33        2.57      4.50 o
  13   5   7      549.34      479.70     11.02 o
  15   5   7     1986.79     1976.59     24.98 o
  17   5   7       57.25       40.93      6.75 o
  19   5   7      212.06      225.88      9.89 o
  21   5   7      221.16      193.22     10.03 o
  23   5   7        1.01       -6.14      8.82 o
  25   5   7        0.18        6.10      9.95 o
  27   5   7      210.48      233.99     16.87 o
  29   5   7       18.30       31.88     12.02 o
 -32   6   7        0.19       13.25     14.13 o
 -30   6   7        0.13        3.59     11.68 o
 -28   6   7        0.18        8.42     11.04 o
 -26   6   7      750.83      729.95     23.47 o
 -24   6   7       70.85       66.02     10.92 o
 -22   6   7      412.85      427.01     16.37 o
 -20   6   7       71.04       33.30     10.18 o
 -18   6   7      110.89      116.21      9.92 o
 -16   6   7      391.06      397.57     15.48 o
 -14   6   7      123.55      136.75      9.63 o
 -12   6   7      279.10      298.41     11.34 o
 -10   6   7      270.15      247.34     10.25 o
  -8   6   7     1667.92     1734.36     23.18 o
  -6   6   7      183.73      178.44      7.45 o
  -4   6   7     2744.43     2719.88     26.09 o
  -2   6   7     3618.34     3583.69     32.66 o
   0   6   7      470.39      474.42      9.65 o
   2   6   7       26.79       17.47      4.58 o
   4   6   7     2487.38     2476.61     25.03 o
   6   6   7     1434.94     1302.12     16.41 o
   8   6   7     4854.32     4790.59     45.29 o
  10   6   7     3153.29     2935.55     29.71 o
  12   6   7      244.46      269.06      8.84 o
  14   6   7      482.36      501.79     11.72 o
  16   6   7      101.48       94.93      7.70 o
  18   6   7      117.91      114.14      9.00 o
  20   6   7       65.00       61.66      8.69 o
  22   6   7     1069.10     1004.85     24.13 o
  24   6   7       53.84       58.77     12.11 o
  26   6   7      120.03      140.70     15.17 o
  28   6   7      110.69      116.67     20.79 o
 -31   7   7       13.80        5.73     13.92 o
 -29   7   7        2.31       -4.83     11.38 o
 -27   7   7       23.67       -1.92     11.53 o
 -25   7   7       82.84       71.97     13.26 o
 -23   7   7      889.08      894.90     23.33 o
 -21   7   7      567.95      576.80     24.18 o
 -19   7   7        4.13       -3.69      9.09 o
 -17   7   7        4.72       -5.33      8.81 o
 -15   7   7       27.73        9.56      8.77 o
 -13   7   7     2737.73     2726.59     41.02 o
 -11   7   7     2353.21     2304.66     32.33 o
  -9   7   7      187.17      197.07      9.79 o
  -7   7   7     1098.92     1072.40     16.71 o
  -5   7   7        8.48        0.10      5.11 o
  -3   7   7     3454.25     3350.58     35.34 o
  -1   7   7     6573.02     6710.23     59.51 o
   1   7   7     3258.56     3231.60     33.03 o
   3   7   7      127.04      121.52      6.67 o
   5   7   7      889.00      907.41     14.88 o
   7   7   7     1064.75     1047.23     16.33 o
   9   7   7      910.50      929.85     17.22 o
  11   7   7     1299.61     1224.09     20.00 o
  13   7   7      508.29      494.53     15.88 o
  15   7   7      524.23      523.91     14.75 o
  17   7   7     1469.55     1398.17     23.38 o
  19   7   7       66.34       66.85     11.05 o
  21   7   7     1017.70     1015.88     24.16 o
  23   7   7      106.90      133.03     14.06 o
  25   7   7       21.35       30.87     12.24 o
  27   7   7       13.67       17.46     12.95 o
 -30   8   7        0.19       -6.68     15.25 o
 -28   8   7        3.23        9.91     11.81 o
 -26   8   7        3.46       -8.09     10.39 o
 -24   8   7       11.52       -4.39     10.61 o
 -22   8   7        5.33        7.42     10.80 o
 -20   8   7        6.54        2.29     12.30 o
 -18   8   7        6.24       20.82     10.11 o
 -16   8   7       53.24       60.73     10.32 o
 -14   8   7        0.50       -7.39      8.10 o
 -12   8   7       14.13        3.44      8.69 o
 -10   8   7      112.64      104.26     10.42 o
  -8   8   7       98.51      113.92     10.43 o
  -6   8   7      994.21      967.41     18.15 o
  -4   8   7      174.89      173.81      8.41 o
  -2   8   7      720.46      692.03     14.01 o
   0   8   7        3.78        3.44      5.87 o
   2   8   7     1121.59     1096.08     19.47 o
   4   8   7      336.07      330.08     10.97 o
   6   8   7      787.16      774.59     15.50 o
   8   8   7        1.74       14.84      6.37 o
  10   8   7      364.75      395.01     11.51 o
  12   8   7      209.36      195.00      9.23 o
  14   8   7       10.13       24.30      6.98 o
  16   8   7        2.29        4.30      6.76 o
  18   8   7      357.81      382.80     13.73 o
  20   8   7       39.89       16.23      9.44 o
  22   8   7       39.59       42.20     11.66 o
  24   8   7        2.95        3.75     11.15 o
  26   8   7        8.67       36.77     16.87 o
 -29   9   7      149.88      150.91     21.22 o
 -27   9   7        1.75       -3.11     11.67 o
 -25   9   7        3.95      -10.74     10.74 o
 -23   9   7      114.20      106.68     13.94 o
 -21   9   7       15.58       10.18     15.35 o
 -19   9   7      144.65      118.55     14.10 o
 -17   9   7      498.04      510.41     18.95 o
 -15   9   7      128.17      134.38     12.62 o
 -13   9   7        3.60        7.21      9.24 o
 -11   9   7     3166.05     3048.72     45.71 o
  -9   9   7        8.85       16.60      9.05 o
  -7   9   7      301.33      289.48     13.68 o
  -5   9   7      179.91      177.33     10.72 o
  -3   9   7      199.74      185.23     11.06 o
  -1   9   7     2466.30     2317.71     33.41 o
   1   9   7        2.49        4.14      7.30 o
   3   9   7     1717.69     1687.28     25.35 o
   5   9   7      164.20      131.91      8.79 o
   7   9   7     1241.21     1287.06     24.10 o
   9   9   7      414.46      390.70     13.76 o
  11   9   7      322.01      359.73     12.43 o
  13   9   7      626.21      602.62     16.72 o
  15   9   7       81.56       80.85      9.25 o
  17   9   7      325.67      338.98     14.31 o
  19   9   7      113.37      152.07     13.79 o
  21   9   7       11.13        3.06     10.71 o
  23   9   7      114.91      139.78     17.74 o
  25   9   7       30.92       31.91     14.25 o
 -26  10   7      329.96      362.35     20.93 o
 -24  10   7        0.36      -10.62     11.65 o
 -22  10   7       59.60       78.56     13.61 o
 -20  10   7      179.34      192.93     14.90 o
 -18  10   7       17.06       17.26     10.93 o
 -16  10   7       72.16       55.29     12.32 o
 -14  10   7      806.11      806.37     24.10 o
 -12  10   7       61.84       69.53     13.25 o
 -10  10   7      898.16      858.48     26.31 o
  -8  10   7       12.19        9.35     10.85 o
  -6  10   7       66.71       36.13     11.30 o
  -4  10   7      188.59      201.86     11.72 o
  -2  10   7      161.31      184.73     10.13 o
   0  10   7       13.93       11.11      7.32 o
   2  10   7      103.84       97.87      8.87 o
   4  10   7      359.65      368.70     14.24 o
   6  10   7        7.17        4.12      8.11 o
   8  10   7     1347.83     1332.95     28.95 o
  10  10   7      609.51      595.25     24.92 o
  12  10   7        1.80       -7.63      9.77 o
  14  10   7        0.56       -5.29      9.41 o
  16  10   7       28.01       27.30      9.55 o
  18  10   7        2.46       19.75     12.25 o
  20  10   7      134.75      198.18     18.50 o
  22  10   7       51.75       51.49     17.69 o
  24  10   7        1.69       14.92     15.58 o
 -25  11   7        2.63      -16.69     16.69 o
 -23  11   7       10.82      -15.04     15.04 o
 -21  11   7        2.35        3.35     14.45 o
 -19  11   7      120.47      101.88     16.25 o
 -17  11   7      206.76      211.29     17.57 o
 -15  11   7       17.45       25.50     13.27 o
 -13  11   7        8.83       -3.60     11.88 o
 -11  11   7       39.33       53.27     13.07 o
  -9  11   7       62.49       36.41     12.02 o
  -7  11   7      295.19      269.41     17.53 o
  -5  11   7       69.26       72.75     12.22 o
  -3  11   7       19.44        4.16      9.08 o
  -1  11   7       90.55      111.95     12.32 o
   1  11   7      115.07       94.79      9.74 o
   3  11   7      222.52      256.64     13.96 o
   5  11   7      308.75      325.35     15.13 o
   7  11   7        1.14        5.51     11.46 o
   9  11   7       62.10       64.74     10.82 o
  11  11   7        6.46       -3.85      9.57 o
  13  11   7       91.71      104.53     13.54 o
  15  11   7      119.81      171.46     16.00 o
  17  11   7       16.60       11.63     14.86 o
  19  11   7        3.33        1.23     16.81 o
  21  11   7        0.18      -12.60     14.01 o
 -22  12   7        4.92       12.88     18.58 o
 -20  12   7       50.34       17.62     16.41 o
 -18  12   7       12.53       -0.65     14.53 o
 -16  12   7       74.25       63.50     15.29 o
 -14  12   7       12.00       12.25     13.34 o
 -12  12   7       68.93       57.63     14.65 o
 -10  12   7      135.61      150.99     17.28 o
  -8  12   7      212.56      245.38     17.14 o
  -6  12   7       16.25        0.44     10.64 o
  -4  12   7       64.66       76.94     15.14 o
  -2  12   7      249.52      269.53     23.25 o
   0  12   7       57.88       78.08     11.51 o
   2  12   7      148.92      154.27     12.86 o
   4  12   7      119.67       90.25     12.87 o
   6  12   7        9.52        8.51     11.48 o
   8  12   7      236.50      278.21     15.37 o
  10  12   7      163.91      164.99     13.41 o
  12  12   7       44.04       68.46     12.21 o
  14  12   7       67.06       78.46     16.30 o
  16  12   7       58.74       31.07     14.83 o
  18  12   7       10.71       -2.79     18.07 o
 -19  13   7        1.39      -18.60     18.60 o
 -17  13   7      325.29      363.91     23.48 o
 -15  13   7       69.66       56.44     16.38 o
 -13  13   7        6.23       -8.44     13.32 o
 -11  13   7        0.67        0.55     14.71 o
  -9  13   7        3.39      -15.14     19.25 o
  -7  13   7       60.49       49.67     16.16 o
  -5  13   7       16.01       19.35     13.51 o
  -3  13   7      205.26      216.15     19.78 o
  -1  13   7       28.85       24.77     13.55 o
   1  13   7      191.26      175.16     15.11 o
   3  13   7        1.99       -8.29     15.68 o
   5  13   7       11.38       -9.18     11.35 o
   7  13   7       19.62       17.30     12.45 o
   9  13   7        0.44       -2.00     11.07 o
  11  13   7       22.34       37.53     13.02 o
  13  13   7       31.24       20.66     14.98 o
  15  13   7        1.40      -22.16     23.61 o
 -16  14   7       39.55       27.32     34.29 o
 -14  14   7       40.40       10.02     20.59 o
 -12  14   7       29.51        3.77     16.96 o
 -10  14   7        6.00       -8.72     18.13 o
  -8  14   7       78.50       49.81     17.87 o
  -6  14   7       84.58       99.81     18.61 o
  -4  14   7       57.11       50.29     17.47 o
  -2  14   7        1.28      -12.99     13.68 o
   0  14   7       20.38       26.45     17.25 o
   2  14   7        2.93      -11.70     11.70 o
   4  14   7       82.42       73.17     15.06 o
   6  14   7       55.79       44.24     14.53 o
   8  14   7        7.34      -14.39     14.39 o
  10  14   7       19.90        9.23     15.23 o
  12  14   7       13.24        1.47     14.82 o
  -9  15   7       30.62       38.92     30.40 o
  -7  15   7       21.68       17.92     26.36 o
  -5  15   7       32.35        7.46     25.30 o
  -3  15   7       10.09       -0.10     15.82 o
  -1  15   7        9.02        0.00     15.77 o
   1  15   7       49.14       57.26     21.72 o
   3  15   7       62.13       80.76     49.30 o
   5  15   7       12.62        4.08     20.23 o
 -34   0   8        2.39       21.99     19.09 o
 -32   0   8      137.24      184.93     22.03 o
 -30   0   8       15.28        3.24     14.69 o
 -28   0   8       80.87      129.09     18.02 o
 -26   0   8     2952.31     2725.87     61.43 o
 -24   0   8      793.63      568.79     26.69 o
 -22   0   8       23.48       23.10     12.26 o
 -20   0   8      732.59      746.27     27.73 o
 -18   0   8      278.97      254.81     17.44 o
 -16   0   8     8770.37     8498.39    133.97 o
 -14   0   8    22527.42    22526.94    254.24 o
 -12   0   8     1683.09     1679.48     24.38 o
 -10   0   8     5341.43     6137.72     68.04 o
  -8   0   8     1813.31     1801.16     24.66 o
  -6   0   8       75.62       59.13      5.74 o
  -4   0   8    30469.84    30255.04    283.24 o
  -2   0   8       69.88       12.70      4.10 o
   0   0   8     9441.29    10578.79    111.60 o
   2   0   8     1609.06     1494.03     19.93 o
   4   0   8     8441.91     8863.27     87.01 o
   6   0   8       58.02       79.37      4.74 o
   8   0   8     4473.57     3834.76     47.11 o
  10   0   8     5107.85     4602.00     55.33 o
  12   0   8     1150.47     1089.33     20.82 o
  14   0   8     2210.03     2356.47     37.08 o
  16   0   8     7175.38     6926.84     85.63 o
  18   0   8       23.73       16.54      7.31 o
  20   0   8     3612.06     3394.28     72.57 o
  22   0   8       91.46      104.40     10.67 o
  24   0   8      746.25      715.47     33.71 o
  26   0   8      374.32      362.29     19.60 o
  28   0   8      202.75      213.52     17.47 o
  30   0   8      177.82      180.70     23.26 o
 -35   1   8      261.90      299.77     20.87 o
 -33   1   8       81.55      114.72     14.80 o
 -31   1   8       48.00       57.67     12.35 o
 -29   1   8      224.75      221.04     14.72 o
 -27   1   8        4.16       -9.21      9.21 o
 -25   1   8      125.99      129.87     12.95 o
 -23   1   8        2.17       -0.39      8.48 o
 -21   1   8      511.21      512.31     17.14 o
 -19   1   8        3.97       17.03     16.26 o
 -17   1   8      968.14      923.36     18.99 o
 -15   1   8      895.34      942.30     16.96 o
 -13   1   8      515.10      544.19     10.98 o
 -11   1   8     4890.17     5025.69     42.95 o
  -9   1   8      568.41      553.54      9.06 o
  -7   1   8      141.16      201.11      5.60 o
  -5   1   8      273.41      255.49      5.78 o
  -3   1   8     5509.95     5539.83     43.93 o
  -1   1   8    11035.09    11624.20     82.07 o
   1   1   8      515.97      679.95      9.10 o
   3   1   8     5641.25     5663.55     41.05 o
   5   1   8        7.88       13.57      2.95 o
   7   1   8     1455.70     1471.95     15.39 o
   9   1   8      330.67      380.42      8.30 o
  11   1   8       65.75       72.97      5.08 o
  13   1   8      624.75      632.79     11.29 o
  15   1   8     1014.89      947.86     14.12 o
  17   1   8     1782.00     1565.99     19.07 o
  19   1   8       58.67       57.75      6.70 o
  21   1   8       13.29        3.63      6.24 o
  23   1   8       23.84       19.58      7.76 o
  25   1   8       11.76       15.32      8.01 o
  27   1   8        6.26       12.19      8.56 o
  29   1   8      471.94      498.02     18.40 o
  31   1   8       36.78       57.51     15.41 o
 -34   2   8        3.70       11.04     13.53 o
 -32   2   8       15.34        8.93     11.58 o
 -30   2   8       14.66       25.46     11.50 o
 -28   2   8        1.31        3.59     14.53 o
 -26   2   8       18.83       25.65      9.97 o
 -24   2   8       67.09       35.85      9.95 o
 -22   2   8      523.83      502.85     17.61 o
 -20   2   8     1398.98     1378.95     27.02 o
 -18   2   8      202.32      177.37      9.59 o
 -16   2   8       10.72       10.56      5.76 o
 -14   2   8      197.98      231.41      8.43 o
 -12   2   8       14.02        9.63      3.64 o
 -10   2   8     3283.60     3264.89     28.43 o
  -8   2   8     6964.67     7312.12     54.76 o
  -6   2   8     2287.96     2371.56     21.30 o
  -4   2   8     1580.30     1621.08     15.22 o
  -2   2   8      151.55      183.25      4.56 o
   0   2   8     2515.51     2600.89     22.14 o
   2   2   8      773.07      835.51     13.51 o
   4   2   8     1518.17     1596.45     15.10 o
   6   2   8      766.01      798.00      9.78 o
   8   2   8       83.03       82.84      4.67 o
  10   2   8     1505.71     1357.37     16.62 o
  12   2   8     1091.85      981.16     14.34 o
  14   2   8     2971.32     2754.43     27.80 o
  16   2   8      170.36      140.68      7.36 o
  18   2   8      150.81      158.19      8.28 o
  20   2   8       49.29       33.10      7.17 o
  22   2   8      424.76      445.00     12.69 o
  24   2   8       59.18       65.33      9.07 o
  26   2   8      166.96      151.41     11.18 o
  28   2   8        0.49       -8.95      8.95 o
  30   2   8        1.06       11.51     12.31 o
 -33   3   8       26.01        7.98     12.95 o
 -31   3   8       12.29        1.34     11.44 o
 -29   3   8       77.60       89.92     14.44 o
 -27   3   8       58.40       40.53     11.50 o
 -25   3   8      417.64      410.38     22.02 o
 -23   3   8      769.30      753.62     19.40 o
 -21   3   8       71.79       74.52      9.12 o
 -19   3   8        8.41       -5.06      6.77 o
 -17   3   8     4535.91     4489.89     46.04 o
 -15   3   8      400.33      436.80     11.87 o
 -13   3   8      595.31      591.45     16.84 o
 -11   3   8     1962.75     2062.32     21.57 o
  -9   3   8        2.54       -3.15      3.33 o
  -7   3   8     8430.61     8578.13     63.49 o
  -5   3   8      879.41      666.38      8.41 o
  -3   3   8     4108.25     4053.82     32.06 o
  -1   3   8        9.47        2.40      2.79 o
   1   3   8     3370.02     3298.14     28.20 o
   3   3   8      435.33      500.09      7.75 o
   5   3   8     4666.20     4723.42     34.20 o
   7   3   8     6084.79     5959.44     45.93 o
   9   3   8     3294.40     3270.16     28.57 o
  11   3   8     3707.03     3449.54     31.89 o
  13   3   8        3.13       -4.45      4.45 o
  15   3   8     1107.89      998.33     16.14 o
  17   3   8      511.68      433.63     11.69 o
  19   3   8      873.12      896.82     17.08 o
  21   3   8       64.10       67.67      7.89 o
  23   3   8     1433.52     1458.85     26.69 o
  25   3   8       11.45       21.51      8.63 o
  27   3   8       20.58       19.90      9.22 o
  29   3   8      319.48      358.08     17.77 o
 -34   4   8       68.70       84.81     21.77 o
 -32   4   8      202.96      206.31     20.09 o
 -30   4   8      124.73      143.08     15.01 o
 -28   4   8      163.57      158.73     14.84 o
 -26   4   8      912.24      893.80     24.32 o
 -24   4   8      100.92      107.16     11.59 o
 -22   4   8      528.07      500.11     15.69 o
 -20   4   8      196.26      173.23     12.50 o
 -18   4   8     5406.68     5549.72     59.82 o
 -16   4   8     9980.26     9584.97     86.88 o
 -14   4   8      162.35      144.88      7.80 o
 -12   4   8      391.19      388.61     10.41 o
 -10   4   8      938.19      892.67     15.46 o
  -8   4   8     4664.79     4762.87     43.31 o
  -6   4   8      254.98      271.96      6.75 o
  -4   4   8     3278.65     3202.86     27.46 o
  -2   4   8     4924.23     5128.27     42.13 o
   0   4   8     7296.30     7158.88     55.20 o
   2   4   8     2668.80     2719.74     25.93 o
   4   4   8        2.43        7.21      3.63 o
   6   4   8      214.43      240.49      6.39 o
   8   4   8     6945.78     6320.81     50.85 o
  10   4   8     1907.17     1771.11     19.77 o
  12   4   8     6469.72     6320.86     57.44 o
  14   4   8      392.65      340.65     10.41 o
  16   4   8      135.95       89.39      7.45 o
  18   4   8       64.53       56.12      7.27 o
  20   4   8      278.85      318.97     11.54 o
  22   4   8      160.90      147.00     10.41 o
  24   4   8     1097.07     1084.78     23.59 o
  26   4   8      183.07      205.78     18.26 o
  28   4   8       90.30      117.44     12.59 o
 -33   5   8       15.29       11.89     19.02 o
 -31   5   8      121.04      109.77     18.17 o
 -29   5   8        0.34       -7.91     11.12 o
 -27   5   8      593.50      558.81     22.76 o
 -25   5   8       52.82       40.97     10.43 o
 -23   5   8       71.51       87.91     10.11 o
 -21   5   8      439.33      399.96     20.34 o
 -19   5   8       18.86       21.01      5.46 o
 -17   5   8      566.98      647.67     18.19 o
 -15   5   8       94.59       86.74      9.51 o
 -13   5   8     1666.54     1590.46     56.99 o
 -11   5   8        3.56        8.10      9.21 o
  -9   5   8      726.40      727.05     14.89 o
  -7   5   8      588.60      535.85     11.40 o
  -5   5   8      819.56      802.66     12.39 o
  -3   5   8     2990.89     2881.27     25.65 o
  -1   5   8     1209.25     1185.83     14.49 o
   1   5   8     1648.83     1675.33     18.38 o
   3   5   8     2620.53     2566.40     25.15 o
   5   5   8      926.19      943.03     13.51 o
   7   5   8     1826.10     1865.23     20.18 o
   9   5   8      397.19      370.98      9.60 o
  11   5   8      151.44      152.06      7.27 o
  13   5   8      456.63      422.07     11.74 o
  15   5   8      250.10      240.89     10.45 o
  17   5   8      224.20      218.24      9.71 o
  19   5   8       98.71       96.21      8.40 o
  21   5   8      667.03      589.38     16.24 o
  23   5   8       99.30      105.32     10.60 o
  25   5   8       96.57      127.20     14.08 o
  27   5   8       85.80       78.43     13.09 o
  29   5   8        1.92       26.36     13.25 o
 -32   6   8        1.33       23.46     19.54 o
 -30   6   8       29.36       33.72     14.05 o
 -28   6   8        5.37        0.38     10.89 o
 -26   6   8      152.01      169.37     15.54 o
 -24   6   8       35.32        5.96      9.80 o
 -22   6   8      100.41       62.52     10.67 o
 -20   6   8      582.43      550.92     16.30 o
 -18   6   8       13.85       17.55      8.57 o
 -16   6   8      397.31      429.54     15.07 o
 -14   6   8        1.86       -3.55      8.08 o
 -12   6   8       98.73       79.86     14.50 o
 -10   6   8     1089.63     1084.26     24.46 o
  -8   6   8      518.58      508.20     17.51 o
  -6   6   8       26.94       11.05      5.19 o
  -4   6   8       52.10       53.17      5.75 o
  -2   6   8     1827.84     1817.27     22.35 o
   0   6   8     1992.96     1858.18     25.08 o
   2   6   8     3176.85     3026.40     33.11 o
   4   6   8      645.63      634.69     10.81 o
   6   6   8      846.27      777.07     13.74 o
   8   6   8       34.88       38.59      5.55 o
  10   6   8      444.91      450.59     11.03 o
  12   6   8      152.24      148.00      7.59 o
  14   6   8      609.90      595.03     13.85 o
  16   6   8      266.84      256.23     10.19 o
  18   6   8       65.61       46.14      8.14 o
  20   6   8      352.06      425.34     15.91 o
  22   6   8      166.54      174.25     12.13 o
  24   6   8       46.51       59.91     15.41 o
  26   6   8       40.56       41.70     13.22 o
  28   6   8        3.97       20.75     15.30 o
 -31   7   8        5.46       15.64     19.13 o
 -29   7   8       43.26       17.27     13.52 o
 -27   7   8       14.45       -1.96     11.00 o
 -25   7   8       13.13        4.87      9.62 o
 -23   7   8       84.22       59.69     10.56 o
 -21   7   8      239.52      268.59     14.46 o
 -19   7   8      532.08      511.25     19.12 o
 -17   7   8      700.23      603.87     21.31 o
 -15   7   8      255.63      264.60     13.95 o
 -13   7   8      474.81      423.33     15.76 o
 -11   7   8       35.81       19.48      7.31 o
  -9   7   8      906.43      926.63     19.48 o
  -7   7   8      187.05      204.64     10.07 o
  -5   7   8        9.14        2.56      5.74 o
  -3   7   8      235.85      221.36      8.66 o
  -1   7   8       10.41        9.10      5.58 o
   1   7   8       58.35       54.80      7.12 o
   3   7   8     1054.06     1024.93     21.38 o
   5   7   8      746.24      763.20     14.24 o
   7   7   8      238.05      226.41      9.63 o
   9   7   8      381.18      377.82     16.93 o
  11   7   8      113.24      110.03      7.98 o
  13   7   8        7.89       -5.84      5.84 o
  15   7   8      699.33      701.66     17.97 o
  17   7   8      431.06      481.20     15.98 o
  19   7   8        0.96        5.87      8.34 o
  21   7   8       64.89       63.35     10.95 o
  23   7   8        9.96       31.13     11.56 o
  25   7   8      316.00      357.81     20.03 o
  27   7   8       31.06       12.17     13.54 o
 -30   8   8       65.24      106.58     21.25 o
 -28   8   8       10.95        9.84     13.00 o
 -26   8   8       85.08       86.25     12.97 o
 -24   8   8       63.97       41.12     10.96 o
 -22   8   8       23.71        7.78     10.84 o
 -20   8   8      805.18      871.70     24.69 o
 -18   8   8      626.73      658.46     21.46 o
 -16   8   8        1.03       -9.10      9.10 o
 -14   8   8        3.57       -8.23      8.23 o
 -12   8   8      453.08      383.41     15.87 o
 -10   8   8      882.07      880.12     21.87 o
  -8   8   8      527.32      539.88     17.38 o
  -6   8   8     1115.12     1085.10     23.29 o
  -4   8   8       16.18       16.37      6.44 o
  -2   8   8      187.26      203.98     10.13 o
   0   8   8     4132.53     4207.30     43.69 o
   2   8   8      299.99      386.76     13.36 o
   4   8   8      386.33      375.48     15.88 o
   6   8   8      957.48      887.74     18.58 o
   8   8   8      182.26      213.91      9.84 o
  10   8   8      468.31      472.47     13.40 o
  12   8   8     1237.96     1337.75     27.92 o
  14   8   8      727.00      702.39     16.13 o
  16   8   8       10.31       25.66      8.23 o
  18   8   8      179.64      178.52     11.89 o
  20   8   8       20.88       22.84      9.82 o
  22   8   8       94.79      122.20     14.04 o
  24   8   8      281.61      313.45     19.55 o
  26   8   8       15.81       17.66     13.60 o
 -27   9   8        8.65        4.91     14.08 o
 -25   9   8        7.65       14.02     12.19 o
 -23   9   8        2.89       -9.33     10.99 o
 -21   9   8        4.41      -11.88     11.88 o
 -19   9   8       65.82       41.09     11.56 o
 -17   9   8        5.87      -10.41     10.41 o
 -15   9   8       13.30       -4.02      9.71 o
 -13   9   8       13.78        3.86      9.40 o
 -11   9   8       27.28       61.98     11.16 o
  -9   9   8      265.83      250.82     19.28 o
  -7   9   8      458.22      417.78     17.67 o
  -5   9   8       15.14       21.39     10.02 o
  -3   9   8        2.09        1.55      8.10 o
  -1   9   8       17.39       -2.10      7.04 o
   1   9   8       87.77       75.80      8.83 o
   3   9   8       47.78       34.40      7.30 o
   5   9   8        3.59        6.23      7.80 o
   7   9   8        0.73       12.73     10.02 o
   9   9   8        0.29        6.87      7.79 o
  11   9   8      166.35      147.66      9.95 o
  13   9   8      218.90      220.34     11.37 o
  15   9   8       87.72      101.87     10.14 o
  17   9   8       15.90       38.54      9.77 o
  19   9   8        4.05       -7.50     10.18 o
  21   9   8       10.51       20.95     11.94 o
  23   9   8       29.11       24.92     12.70 o
 -26  10   8       14.17       -0.53     20.67 o
 -24  10   8      161.25      171.70     24.95 o
 -22  10   8       18.99        9.45     11.99 o
 -20  10   8        2.95      -12.44     12.44 o
 -18  10   8        0.33        0.44     10.39 o
 -16  10   8      178.08      158.88     17.52 o
 -14  10   8      406.34      434.09     18.32 o
 -12  10   8      535.27      564.40     22.94 o
 -10  10   8      134.79      132.72     15.00 o
  -8  10   8        0.40       -9.55      9.55 o
  -6  10   8      269.40      240.31     15.32 o
  -4  10   8      660.25      673.71     28.35 o
  -2  10   8      156.83      189.44     11.49 o
   0  10   8        9.63        1.13      7.87 o
   2  10   8       68.32       59.70      9.22 o
   4  10   8       10.29       -5.19      8.15 o
   6  10   8     1278.26     1218.71     27.65 o
   8  10   8      117.27      118.58     11.20 o
  10  10   8        4.87        3.89      6.60 o
  12  10   8        6.90       11.00      8.57 o
  14  10   8       57.00       64.41     10.48 o
  16  10   8       88.27      104.41     12.94 o
  18  10   8      336.42      352.03     20.59 o
  20  10   8        6.56        5.09     13.15 o
  22  10   8        1.37       -7.69     13.34 o
 -25  11   8        3.53       24.65     28.17 o
 -23  11   8       12.40      -15.25     15.25 o
 -21  11   8       92.42       57.94     16.96 o
 -19  11   8       71.33       77.13     16.43 o
 -17  11   8        9.51        1.81     12.82 o
 -15  11   8        0.72        3.76     12.61 o
 -13  11   8      411.08      396.21     21.11 o
 -11  11   8      101.46      112.27     14.75 o
  -9  11   8      456.07      448.43     20.75 o
  -7  11   8      293.84      298.21     21.95 o
  -5  11   8      167.94      156.47     14.68 o
  -3  11   8      286.13      302.22     20.81 o
  -1  11   8       98.63       98.98      9.91 o
   1  11   8      477.00      504.81     17.99 o
   3  11   8      338.37      399.31     15.08 o
   5  11   8      334.55      360.04     17.88 o
   7  11   8       18.78        8.53     12.03 o
   9  11   8       10.95       -1.00      9.82 o
  11  11   8        0.45        0.84      9.88 o
  13  11   8      269.36      294.11     17.15 o
  15  11   8      362.12      435.51     29.91 o
  17  11   8        0.90       -1.70     19.11 o
  19  11   8        9.35        4.68     19.72 o
 -22  12   8        4.82      -24.08     24.08 o
 -20  12   8       15.18        6.55     16.34 o
 -18  12   8       41.54       36.43     16.19 o
 -16  12   8        6.07      -11.81     13.99 o
 -14  12   8        0.86       -6.39     12.79 o
 -12  12   8        1.68      -13.71     13.71 o
 -10  12   8        3.67       -5.13     11.92 o
  -8  12   8        2.91       -1.25     11.87 o
  -6  12   8       33.68       12.45     11.20 o
  -4  12   8        2.07        6.86     11.18 o
  -2  12   8      484.59      498.53     24.68 o
   0  12   8      445.38      461.35     19.35 o
   2  12   8        0.16       -8.78      9.90 o
   4  12   8       22.08       12.60     11.87 o
   6  12   8      109.73      134.39     14.81 o
   8  12   8      397.83      482.48     19.15 o
  10  12   8       30.42       64.89     11.62 o
  12  12   8        4.11      -12.87     12.87 o
  14  12   8       27.31       17.43     11.44 o
  16  12   8        3.11       -2.96     19.55 o
  18  12   8       13.75       28.37     21.99 o
 -19  13   8        3.72      -20.09     23.23 o
 -17  13   8       50.64       52.15     17.29 o
 -15  13   8        0.31       -6.68     15.06 o
 -13  13   8       20.74       -2.71     13.98 o
 -11  13   8        1.69        6.41     14.63 o
  -9  13   8       34.78       50.53     15.86 o
  -7  13   8      106.05      124.95     18.22 o
  -5  13   8       45.39       61.21     16.26 o
  -3  13   8      242.05      249.88     20.66 o
  -1  13   8        3.08        7.72     13.87 o
   1  13   8       30.71       19.14     12.08 o
   3  13   8       13.48       -7.38     12.89 o
   5  13   8       33.40       33.46     17.96 o
   7  13   8       99.13       98.04     15.98 o
   9  13   8       18.82       14.86     12.76 o
  11  13   8       29.70       23.96     13.67 o
  13  13   8        1.09       12.58     15.21 o
  15  13   8       35.46       41.10     20.00 o
 -14  14   8       97.56       83.20     31.77 o
 -12  14   8        0.21      -16.96     19.20 o
 -10  14   8        1.83       20.56     16.45 o
  -8  14   8        1.14       14.07     15.76 o
  -6  14   8       36.41       15.27     16.61 o
  -4  14   8      145.95      180.99     20.40 o
  -2  14   8        6.42      -13.14     13.14 o
   0  14   8       29.28       24.35     24.86 o
   2  14   8       36.00       60.35     30.94 o
   4  14   8       22.45       -4.12     19.26 o
   6  14   8      103.59       89.56     29.99 o
   8  14   8       29.75       17.31     14.03 o
  10  14   8        1.68        1.09     16.47 o
  -7  15   8        4.01       -6.59     27.87 o
  -5  15   8        1.31      -18.63     18.63 o
  -3  15   8        0.69        7.34     19.51 o
  -1  15   8       23.91       26.51     27.95 o
   1  15   8       17.23       42.90     48.95 o
   3  15   8        3.61       48.61     52.83 o
 -33   1   9      716.09      819.30     29.67 o
 -31   1   9       20.81        7.89     11.47 o
 -29   1   9       37.99       28.08     11.24 o
 -27   1   9      188.26      189.67     14.22 o
 -25   1   9       53.81       59.16     10.65 o
 -23   1   9      860.52      842.45     22.59 o
 -21   1   9      855.40      961.98     26.66 o
 -19   1   9       20.41       16.44      8.53 o
 -17   1   9      606.60      627.54     17.87 o
 -15   1   9      513.94      524.81     14.77 o
 -13   1   9     5586.18     5471.55     55.75 o
 -11   1   9     6571.18     6560.00     60.13 o
  -9   1   9     2635.40     2584.80     24.30 o
  -7   1   9      463.40      479.39      8.72 o
  -5   1   9     1282.95     1256.01     13.65 o
  -3   1   9    11697.77    11687.32     95.33 o
  -1   1   9     3195.79     3049.24     26.71 o
   1   1   9     7733.88     7484.00     55.43 o
   3   1   9       90.72      125.81      4.46 o
   5   1   9      194.87      188.21      5.14 o
   7   1   9      547.74      542.59     12.40 o
   9   1   9     6285.69     6324.15     49.57 o
  11   1   9     1142.15     1093.10     14.70 o
  13   1   9      267.45      193.50      7.19 o
  15   1   9     1784.92     1616.73     19.37 o
  17   1   9     1228.25     1170.89     17.61 o
  19   1   9     2562.73     2480.60     27.00 o
  21   1   9      425.90      413.48     13.01 o
  23   1   9      115.85       97.05      9.49 o
  25   1   9      252.58      243.86     12.17 o
  27   1   9       31.79       49.74      9.67 o
  29   1   9        4.71       14.69     11.44 o
 -34   2   9       18.38       20.72     15.13 o
 -32   2   9       96.51       85.43     14.85 o
 -30   2   9       61.91       75.32     13.44 o
 -28   2   9       21.52       16.64     15.95 o
 -26   2   9      126.95      102.85     12.28 o
 -24   2   9      244.32      249.31     13.97 o
 -22   2   9      221.02      220.55     13.28 o
 -20   2   9     1795.33     1769.11     36.22 o
 -18   2   9     1712.83     1762.37     28.29 o
 -16   2   9      603.93      586.33     17.25 o
 -14   2   9      355.91      348.48     10.35 o
 -12   2   9     2746.31     2703.20     28.08 o
 -10   2   9      586.56      512.82     10.06 o
  -8   2   9      858.26      793.13     11.23 o
  -6   2   9     3355.33     3456.48     29.35 o
  -4   2   9      878.69      825.68     11.58 o
  -2   2   9      124.29      131.02      4.94 o
   0   2   9    11161.40    11188.84     79.65 o
   2   2   9      131.65      167.56      5.22 o
   4   2   9       91.53       75.48      4.06 o
   6   2   9     8416.15     8128.18     60.30 o
   8   2   9     2110.26     2054.99     20.36 o
  10   2   9     3752.98     3787.96     34.39 o
  12   2   9     2623.27     2520.57     26.11 o
  14   2   9        1.02        4.16      5.03 o
  16   2   9      275.55      218.91      8.70 o
  18   2   9       53.08       55.77      7.78 o
  20   2   9       12.38       13.82      6.69 o
  22   2   9       70.52      101.38      8.88 o
  24   2   9      745.51      769.08     23.76 o
  26   2   9       40.17       51.78      9.78 o
  28   2   9       16.93       22.21     10.29 o
 -33   3   9        2.14      -12.48     12.48 o
 -31   3   9        1.53       -6.65     11.57 o
 -29   3   9      181.40      202.11     16.52 o
 -27   3   9       77.35       96.08     14.08 o
 -25   3   9       57.20       65.38     12.34 o
 -23   3   9       26.05       19.78      9.70 o
 -21   3   9      111.23      116.01     10.57 o
 -19   3   9       26.66       17.62      8.02 o
 -17   3   9     2133.43     2126.69     27.45 o
 -15   3   9        4.53       13.51      6.14 o
 -13   3   9      103.84       82.94      6.47 o
 -11   3   9       16.86       16.02      5.20 o
  -9   3   9       35.64       38.05      4.85 o
  -7   3   9     7066.84     6867.45     52.72 o
  -5   3   9     2166.74     1964.61     18.89 o
  -3   3   9      271.76      318.58      9.56 o
  -1   3   9       96.87       69.84      4.11 o
   1   3   9        7.55        0.54      3.02 o
   3   3   9        2.10        0.00      3.31 o
   5   3   9     2225.96     2140.55     20.74 o
   7   3   9      128.62      142.34      5.88 o
   9   3   9      402.08      395.48      9.24 o
  11   3   9      105.89       72.86      5.94 o
  13   3   9       18.10       12.37      5.23 o
  15   3   9      720.89      706.87     13.57 o
  17   3   9     1121.24      979.26     16.98 o
  19   3   9      228.20      207.34      9.67 o
  21   3   9      100.99      102.09      9.67 o
  23   3   9      238.95      281.03     12.83 o
  25   3   9      167.51      170.83     12.57 o
  27   3   9        2.59        6.52      9.29 o
  29   3   9       87.99       87.08     14.34 o
 -32   4   9        0.27        4.17     16.89 o
 -30   4   9       51.49       75.90     14.05 o
 -28   4   9       68.19       76.00     13.47 o
 -26   4   9      210.22      211.07     16.25 o
 -24   4   9      495.95      479.09     18.38 o
 -22   4   9       92.69       75.58     11.31 o
 -20   4   9      168.55      181.69     11.58 o
 -18   4   9      442.05      440.97     14.22 o
 -16   4   9       39.83       29.29      7.05 o
 -14   4   9     1086.56     1001.69     17.30 o
 -12   4   9      516.47      550.08     12.52 o
 -10   4   9      142.36      145.53      7.00 o
  -8   4   9      726.43      733.24     12.38 o
  -6   4   9     1054.40     1091.70     13.27 o
  -4   4   9     3590.52     3564.60     29.37 o
  -2   4   9     1211.79     1094.97     12.88 o
   0   4   9     3477.61     3490.69     30.75 o
   2   4   9      198.31      209.75      6.36 o
   4   4   9     1455.09     1527.88     16.20 o
   6   4   9     1054.52     1042.40     14.21 o
   8   4   9      644.92      593.13     10.97 o
  10   4   9      359.30      311.57      9.29 o
  12   4   9      877.70      849.76     14.74 o
  14   4   9      683.46      627.80     13.93 o
  16   4   9      561.46      559.97     13.75 o
  18   4   9      706.82      730.03     15.87 o
  20   4   9        6.53       -4.35      7.13 o
  22   4   9       99.04      107.16     10.13 o
  24   4   9      113.70      120.36     11.54 o
  26   4   9       75.04       90.47     18.27 o
  28   4   9       27.01       43.64     14.69 o
 -31   5   9      212.17      231.41     24.81 o
 -29   5   9       82.01       54.17     15.72 o
 -27   5   9      417.85      427.74     22.65 o
 -25   5   9      116.93      153.17     14.03 o
 -23   5   9       87.00       72.04     11.43 o
 -21   5   9     1815.16     1687.01     32.63 o
 -19   5   9      757.25      825.83     21.34 o
 -17   5   9      595.39      563.04     15.94 o
 -15   5   9      912.72      782.83     17.33 o
 -13   5   9     1627.00     1546.76     32.87 o
 -11   5   9      574.14      572.30     15.19 o
  -9   5   9      565.66      499.10     13.99 o
  -7   5   9        3.67        4.49      4.30 o
  -5   5   9     1548.65     1459.12     19.29 o
  -3   5   9      402.07      415.58      9.61 o
  -1   5   9       78.06       75.92      5.05 o
   1   5   9     1092.24     1052.34     13.91 o
   3   5   9     1741.64     1648.95     20.49 o
   5   5   9        4.49        5.84      4.57 o
   7   5   9       74.49       56.89      5.38 o
   9   5   9      249.63      307.34      8.73 o
  11   5   9      856.76      797.00     15.32 o
  13   5   9      435.60      414.93     11.86 o
  15   5   9      295.18      260.62     10.39 o
  17   5   9        0.99       -0.43      6.22 o
  19   5   9        8.58       -0.02      6.84 o
  21   5   9      400.87      397.31     14.25 o
  23   5   9      159.94      186.25     14.54 o
  25   5   9      257.40      258.00     17.84 o
  27   5   9       14.63       10.74     12.73 o
 -32   6   9       16.87        9.86     31.93 o
 -30   6   9        9.79       14.56     14.09 o
 -28   6   9      119.29      102.53     15.10 o
 -26   6   9       33.49       24.62     11.72 o
 -24   6   9      170.39      179.77     14.66 o
 -22   6   9        2.78       -3.37      9.53 o
 -20   6   9      308.49      311.06     13.44 o
 -18   6   9       64.01       77.70      9.55 o
 -16   6   9     2094.83     2058.12     31.84 o
 -14   6   9      260.79      282.06     12.22 o
 -12   6   9      691.04      575.68     16.21 o
 -10   6   9      351.39      337.14     12.60 o
  -8   6   9       75.27       84.37      8.05 o
  -6   6   9      768.91      733.60     15.13 o
  -4   6   9     1575.49     1401.51     22.87 o
  -2   6   9     1378.08     1510.17     19.21 o
   0   6   9     1917.17     1814.35     20.95 o
   2   6   9     1881.87     1920.93     20.53 o
   4   6   9      770.87      736.62     12.23 o
   6   6   9      792.77      769.09     15.46 o
   8   6   9     1780.97     1734.40     21.41 o
  10   6   9       95.48       94.41      6.92 o
  12   6   9      132.14      135.78      8.23 o
  14   6   9      224.75      239.08      9.98 o
  16   6   9      201.54      197.21      9.83 o
  18   6   9      144.47      123.98      9.87 o
  20   6   9      103.77      112.65     11.03 o
  22   6   9       19.48       10.70      9.14 o
  24   6   9       28.93       29.53     10.76 o
  26   6   9      123.70      118.70     15.82 o
 -29   7   9      109.89      103.38     19.00 o
 -27   7   9      242.41      239.33     18.19 o
 -25   7   9        0.34      -10.01     10.01 o
 -23   7   9       47.20       30.20     10.68 o
 -21   7   9        2.08       -7.25      9.02 o
 -19   7   9       79.24       75.09     11.11 o
 -17   7   9     2156.74     2077.92     36.85 o
 -15   7   9      336.99      361.67     15.82 o
 -13   7   9       48.26       32.70      8.97 o
 -11   7   9       20.82        6.47      7.52 o
  -9   7   9       34.52       35.59      8.38 o
  -7   7   9     4384.93     4321.63     51.26 o
  -5   7   9      820.51      858.93     17.09 o
  -3   7   9       76.12       69.85      7.24 o
  -1   7   9      131.24      140.25      7.91 o
   1   7   9       22.03       24.99      6.29 o
   3   7   9     1998.28     2035.96     25.12 o
   5   7   9     3484.12     3513.75     39.31 o
   7   7   9      296.93      298.85      9.52 o
   9   7   9       13.71       12.44      5.73 o
  11   7   9       16.66       14.59      6.30 o
  13   7   9       89.05      115.29      9.35 o
  15   7   9      869.75      882.02     24.19 o
  17   7   9      566.65      555.84     16.25 o
  19   7   9       84.15       54.14     10.18 o
  21   7   9        0.46       10.60      9.01 o
  23   7   9       68.54       76.70     12.54 o
  25   7   9       49.15       62.54     14.18 o
 -28   8   9       16.99       14.27     13.90 o
 -26   8   9        0.31        0.52     11.94 o
 -24   8   9       73.15       61.75     12.07 o
 -22   8   9        2.18       -5.20      9.31 o
 -20   8   9        2.11       -9.89      9.89 o
 -18   8   9       44.39       25.61     10.86 o
 -16   8   9      102.42       99.79     12.52 o
 -14   8   9        5.12       -9.30      9.32 o
 -12   8   9      201.30      202.47     13.06 o
 -10   8   9       93.84       89.81     10.45 o
  -8   8   9      107.75       98.38     10.34 o
  -6   8   9      136.01      132.22     10.70 o
  -4   8   9       59.57       46.30      7.37 o
  -2   8   9      564.59      489.86     13.81 o
   0   8   9       21.27       17.78      6.64 o
   2   8   9      468.00      460.85     14.02 o
   4   8   9      793.94      774.06     27.34 o
   6   8   9        0.43       -1.48      7.69 o
   8   8   9       26.94       23.69      7.13 o
  10   8   9       12.72       23.31      7.72 o
  12   8   9       91.71      110.52      9.04 o
  14   8   9        2.41        3.93      8.32 o
  16   8   9        2.42        9.13      8.56 o
  18   8   9       42.86       41.44     10.43 o
  20   8   9       59.13       60.60     10.58 o
  22   8   9        0.10       -1.57     10.23 o
  24   8   9        5.46       19.12     13.84 o
 -27   9   9        7.05        2.65     16.24 o
 -25   9   9      205.22      228.86     16.21 o
 -23   9   9       15.24       17.49     13.74 o
 -21   9   9        3.50      -11.51     11.51 o
 -19   9   9        1.49       -1.80      9.88 o
 -17   9   9      757.51      783.78     23.97 o
 -15   9   9      310.32      316.17     16.36 o
 -13   9   9      392.18      420.67     17.62 o
 -11   9   9        7.39       -2.50      9.23 o
  -9   9   9       33.70       42.07     11.51 o
  -7   9   9      230.59      234.16     13.10 o
  -5   9   9      394.25      382.12     17.35 o
  -3   9   9       55.34       56.02      9.48 o
  -1   9   9      281.71      251.54     15.38 o
   1   9   9       13.06        0.12      7.47 o
   3   9   9      361.09      345.53     16.32 o
   5   9   9      439.89      512.24     16.40 o
   7   9   9      240.61      263.37     13.25 o
   9   9   9      251.25      222.56     11.95 o
  11   9   9      150.13      154.25     10.76 o
  13   9   9      269.49      208.75     12.14 o
  15   9   9      191.90      148.28     11.46 o
  17   9   9      658.84      667.05     20.77 o
  19   9   9        3.41        8.89     11.54 o
  21   9   9       41.31       58.17     14.94 o
  23   9   9      114.97      163.11     17.01 o
 -26  10   9        3.91      -13.83     28.09 o
 -24  10   9        8.39       -3.23     12.88 o
 -22  10   9       36.93       29.12     13.84 o
 -20  10   9       47.40       56.68     12.70 o
 -18  10   9        0.28      -10.46     10.46 o
 -16  10   9      130.12      154.09     13.83 o
 -14  10   9       79.07       78.35     11.94 o
 -12  10   9       94.09      101.55     14.11 o
 -10  10   9      134.42       98.94     13.62 o
  -8  10   9      120.38      112.49     13.56 o
  -6  10   9       16.13       15.12     10.78 o
  -4  10   9     1397.57     1402.13     36.18 o
  -2  10   9        3.10       -4.31      8.32 o
   0  10   9       33.77       40.72      9.46 o
   2  10   9       59.49       40.11      9.63 o
   4  10   9       66.66       58.54     11.12 o
   6  10   9       79.04       68.01     10.94 o
   8  10   9      237.52      276.34     13.88 o
  10  10   9      272.95      287.80     13.05 o
  12  10   9        1.27       -6.27      8.64 o
  14  10   9        4.01      -10.08     10.08 o
  16  10   9      152.40      153.47     14.79 o
  18  10   9        0.81       21.97     13.07 o
  20  10   9       50.17       67.10     15.16 o
 -23  11   9       10.58      -17.06     17.06 o
 -21  11   9       55.03       35.61     15.87 o
 -19  11   9        1.38      -14.38     14.38 o
 -17  11   9        0.80      -12.57     12.57 o
 -15  11   9       33.18       25.99     13.40 o
 -13  11   9      132.47      146.30     15.80 o
 -11  11   9      121.67      167.92     16.00 o
  -9  11   9       25.89       23.64     12.39 o
  -7  11   9        4.78       -4.71     10.59 o
  -5  11   9       73.56       73.43     12.74 o
  -3  11   9      191.05      203.14     15.51 o
  -1  11   9       34.59       34.67     10.53 o
   1  11   9      321.91      345.80     15.13 o
   3  11   9       47.69       57.29     12.08 o
   5  11   9       49.95       83.31     11.78 o
   7  11   9        1.40        4.31     11.38 o
   9  11   9        7.61       19.89     10.51 o
  11  11   9      239.15      241.76     15.93 o
  13  11   9        9.48        3.13     11.64 o
  15  11   9        0.07        1.76     12.55 o
  17  11   9        1.08       11.91     20.83 o
  19  11   9       12.26        2.56     16.43 o
 -20  12   9       53.84       85.43     25.94 o
 -18  12   9        0.37       -5.50     15.20 o
 -16  12   9       87.22      111.31     17.56 o
 -14  12   9        4.24       -0.75     12.77 o
 -12  12   9        0.28        3.86     12.13 o
 -10  12   9      146.40      105.84     15.45 o
  -8  12   9       95.89      120.38     20.76 o
  -6  12   9       53.80       61.69     13.50 o
  -4  12   9       68.99      116.82     14.35 o
  -2  12   9      100.76       95.62     13.30 o
   0  12   9       24.00       35.66     13.45 o
   2  12   9      176.71      161.23     16.76 o
   4  12   9       68.73       97.48     15.18 o
   6  12   9       17.23        4.52     11.93 o
   8  12   9      150.44      176.99     14.93 o
  10  12   9       76.05       77.24     19.73 o
  12  12   9       55.46       59.39     20.55 o
  14  12   9       34.94       11.46     15.48 o
  16  12   9        0.26        1.04     14.93 o
 -17  13   9       25.23       -2.36     32.49 o
 -15  13   9       16.67       27.21     16.01 o
 -13  13   9       45.27       62.44     15.85 o
 -11  13   9        7.35      -12.45     12.45 o
  -9  13   9       20.39       -3.73     14.92 o
  -7  13   9        5.43       28.59     15.22 o
  -5  13   9       37.28       40.83     15.47 o
  -3  13   9       47.10       48.74     15.54 o
  -1  13   9        1.27        1.27     13.15 o
   1  13   9       44.29       38.44     24.75 o
   3  13   9        1.81       21.43     14.05 o
   5  13   9       57.88       63.44     14.98 o
   7  13   9        3.65       -3.65     11.42 o
   9  13   9       13.02        9.11     11.54 o
  11  13   9        7.87        4.13     11.26 o
  13  13   9       33.79      -11.86     18.91 o
 -12  14   9       29.90       27.16     31.00 o
 -10  14   9        3.61      -12.79     18.78 o
  -8  14   9       13.95        6.15     17.45 o
  -6  14   9        0.20       -3.74     15.31 o
  -4  14   9       20.36       20.27     16.64 o
  -2  14   9       22.40        8.49     17.86 o
   0  14   9      103.66      127.22     22.82 o
   2  14   9        6.56      -17.07     18.08 o
   4  14   9        0.27      -13.73     13.73 o
   6  14   9        3.46        5.17     14.48 o
   8  14   9       11.99       -4.25     14.29 o
 -34   0  10      490.70      631.69     43.95 o
 -32   0  10       11.45       39.12     24.65 o
 -30   0  10       66.37       89.65     18.61 o
 -28   0  10      544.58      580.66     29.87 o
 -26   0  10       88.85       81.03     26.68 o
 -24   0  10        1.25      -12.71     12.71 o
 -22   0  10      249.95      266.82     20.12 o
 -20   0  10      736.60      696.16     28.28 o
 -18   0  10       78.78       73.72     23.41 o
 -16   0  10     2953.97     2847.28     57.43 o
 -14   0  10       26.27       20.40      8.79 o
 -12   0  10      289.78      317.68     14.98 o
 -10   0  10     4116.11     3865.40     68.35 o
  -8   0  10     4769.25     4754.35     69.78 o
  -6   0  10      894.93      864.81     22.12 o
  -4   0  10     3296.23     3173.17     66.08 o
  -2   0  10      271.81      296.48     10.42 o
   0   0  10       72.70       92.57      7.20 o
   2   0  10     6633.87     6355.99     66.01 o
   4   0  10     8111.01     7924.16     80.46 o
   6   0  10       32.46       28.63      6.56 o
   8   0  10      580.43      604.29     15.98 o
  10   0  10       16.50       29.61      7.12 o
  12   0  10        3.05        2.09      6.74 o
  14   0  10     4049.70     3784.93     47.43 o
  16   0  10       69.70       90.28      9.25 o
  18   0  10       43.87       23.45      8.46 o
  20   0  10      433.75      407.82     16.94 o
  22   0  10      124.95      160.50     15.26 o
  24   0  10      200.86      180.68     16.35 o
  26   0  10      755.74      816.55     28.27 o
  28   0  10        0.69       10.32     13.98 o
 -33   1  10        5.29       13.67     14.64 o
 -31   1  10       50.05       37.82     13.27 o
 -29   1  10      142.27      132.12     14.13 o
 -27   1  10        9.09       -2.33      9.91 o
 -25   1  10       21.98       10.84     10.08 o
 -23   1  10      189.93      168.81     13.03 o
 -21   1  10       32.26       18.32      9.31 o
 -19   1  10      240.73      193.90     12.14 o
 -17   1  10     1975.71     1906.74     31.74 o
 -15   1  10      565.50      581.86     16.42 o
 -13   1  10       20.79       27.18      6.24 o
 -11   1  10      958.64      974.14     18.20 o
  -9   1  10       90.90       78.22      5.51 o
  -7   1  10     2089.71     2219.37     24.25 o
  -5   1  10      781.08      763.35     11.10 o
  -3   1  10       10.01       -1.36      3.06 o
  -1   1  10      100.99       88.16      4.84 o
   1   1  10       10.98       12.04      3.56 o
   3   1  10     1490.74     1481.86     16.50 o
   5   1  10     4664.50     4387.02     36.04 o
   7   1  10        1.83       -3.65      4.09 o
   9   1  10      132.59      159.57      7.01 o
  11   1  10       19.95        7.09      4.54 o
  13   1  10      220.48      258.17      8.36 o
  15   1  10       22.88       32.45      5.76 o
  17   1  10      809.13      774.19     15.07 o
  19   1  10      282.69      291.74     10.02 o
  21   1  10       57.85       73.81      8.41 o
  23   1  10      341.62      367.05     13.70 o
  25   1  10        1.22        8.49      8.42 o
  27   1  10       32.15       23.89      9.41 o
 -32   2  10       15.17       10.63     12.90 o
 -30   2  10        4.76       -8.36     11.80 o
 -28   2  10       76.40       55.11     13.43 o
 -26   2  10      189.48      208.50     14.85 o
 -24   2  10      167.71      156.21     12.75 o
 -22   2  10       56.91       60.16     12.97 o
 -20   2  10       24.13        4.68      8.71 o
 -18   2  10       13.59       -6.07      8.40 o
 -16   2  10      209.63      237.87     11.64 o
 -14   2  10      193.64      205.22     12.01 o
 -12   2  10        1.30       -0.61      5.37 o
 -10   2  10      439.33      478.86     11.02 o
  -8   2  10     1486.72     1402.60     21.91 o
  -6   2  10     3380.06     3135.90     31.52 o
  -4   2  10     3416.91     3410.13     28.51 o
  -2   2  10      465.30      440.83      8.46 o
   0   2  10      207.70      171.09      5.53 o
   2   2  10       35.74       56.54      4.33 o
   4   2  10      720.73      705.89     10.87 o
   6   2  10      775.39      678.00     10.99 o
   8   2  10     1603.55     1552.57     18.76 o
  10   2  10        1.92       -0.67      4.67 o
  12   2  10       13.47       10.19      5.15 o
  14   2  10      257.78      287.55      9.47 o
  16   2  10      143.27      152.29      8.09 o
  18   2  10     1005.53      900.24     16.41 o
  20   2  10      102.64       97.01      9.28 o
  22   2  10      209.57      201.06     10.59 o
  24   2  10        1.00       12.05      8.37 o
  26   2  10       37.91       54.81      9.98 o
  28   2  10       16.06       14.34     11.29 o
 -33   3  10        0.65      -15.48     18.10 o
 -31   3  10       25.21       23.86     13.26 o
 -29   3  10       85.69       90.51     13.84 o
 -27   3  10       11.07        8.97     11.51 o
 -25   3  10      151.80      121.22     13.75 o
 -23   3  10      227.49      204.96     20.59 o
 -21   3  10        6.09       -8.78      8.78 o
 -19   3  10      243.85      303.52     13.30 o
 -17   3  10      796.74      812.54     17.92 o
 -15   3  10      564.23      638.10     15.58 o
 -13   3  10      181.00      179.66      8.47 o
 -11   3  10      292.73      253.28      9.41 o
  -9   3  10        6.10        8.26      4.48 o
  -7   3  10     5301.51     5538.63     46.87 o
  -5   3  10     1146.56     1179.11     14.54 o
  -3   3  10       56.21       72.66      4.49 o
  -1   3  10     1532.04     1532.75     16.81 o
   1   3  10       33.58       28.60      4.09 o
   3   3  10     2312.16     2163.71     20.87 o
   5   3  10     8388.78     8306.63     62.21 o
   7   3  10       97.07       86.83      5.49 o
   9   3  10      375.94      340.83      9.16 o
  11   3  10      559.16      481.96     11.14 o
  13   3  10      274.62      297.68      9.63 o
  15   3  10      945.58      907.72     15.57 o
  17   3  10      371.80      371.07     11.64 o
  19   3  10      156.46      133.10      8.99 o
  21   3  10      164.55      172.79     11.28 o
  23   3  10      983.44      997.86     21.62 o
  25   3  10        7.62       -8.44      8.44 o
  27   3  10        2.88        2.74     11.03 o
 -32   4  10       15.63       14.31     16.25 o
 -30   4  10        9.33       12.13     12.54 o
 -28   4  10       47.03       96.62     14.28 o
 -26   4  10      131.13      171.67     14.77 o
 -24   4  10      224.80      289.52     17.03 o
 -22   4  10      284.17      296.34     15.30 o
 -20   4  10      226.04      217.91     12.78 o
 -18   4  10      343.68      276.06     13.14 o
 -16   4  10      782.87      695.60     16.57 o
 -14   4  10      786.43      839.10     16.16 o
 -12   4  10      252.79      281.11      9.82 o
 -10   4  10     1854.76     1758.28     22.98 o
  -8   4  10      101.10      123.26      6.42 o
  -6   4  10       58.96       26.10      4.97 o
  -4   4  10     2985.99     3135.54     29.75 o
  -2   4  10       24.01        8.97      4.07 o
   0   4  10     2413.28     2381.36     22.36 o
   2   4  10     6745.98     6632.37     50.79 o
   4   4  10      662.47      599.73     13.24 o
   6   4  10      214.02      215.42      7.37 o
   8   4  10        1.23       -4.24      4.24 o
  10   4  10      346.64      288.49      9.35 o
  12   4  10        6.31       -5.23      5.47 o
  14   4  10      188.62      182.16      9.07 o
  16   4  10       26.92       15.17      6.65 o
  18   4  10      501.04      514.83     14.24 o
  20   4  10      178.26      190.80     11.25 o
  22   4  10       10.72       -1.36      9.06 o
  24   4  10       45.12       34.35      9.84 o
  26   4  10       22.57       31.47     10.51 o
 -31   5  10      126.93      128.31     20.01 o
 -29   5  10       30.95       24.89     15.62 o
 -27   5  10       13.99       -0.57     11.08 o
 -25   5  10       22.56        7.99      9.70 o
 -23   5  10      100.81       96.98     11.94 o
 -21   5  10     1382.62     1307.77     27.14 o
 -19   5  10       98.79       86.86     10.57 o
 -17   5  10      303.67      309.87     12.63 o
 -15   5  10       49.94       51.64      8.68 o
 -13   5  10     1394.22     1344.99     22.85 o
 -11   5  10     2647.09     2568.95     33.04 o
  -9   5  10       17.17       18.86      6.54 o
  -7   5  10        2.13       -4.31      4.31 o
  -5   5  10      163.43      121.49      6.80 o
  -3   5  10     2148.34     2189.31     26.21 o
  -1   5  10     4117.59     4151.82     38.31 o
   1   5  10     2629.69     2472.16     24.47 o
   3   5  10        2.34       -3.57      3.57 o
   5   5  10      372.32      364.79      9.70 o
   7   5  10       42.45       46.02      5.59 o
   9   5  10     2461.05     2479.81     27.69 o
  11   5  10      927.01      953.82     16.20 o
  13   5  10     1172.37     1087.78     18.65 o
  15   5  10      215.56      198.70      9.75 o
  17   5  10        1.70        3.17      6.98 o
  19   5  10      169.35      201.55     11.45 o
  21   5  10      170.55      180.71     14.98 o
  23   5  10       47.13       31.82     10.69 o
  25   5  10       80.71       87.13     14.30 o
  27   5  10       20.63       10.05     18.74 o
 -30   6  10        2.20       -6.34     15.40 o
 -28   6  10       12.13        7.29     13.70 o
 -26   6  10        6.16      -11.00     11.00 o
 -24   6  10       20.69       21.27     11.35 o
 -22   6  10       59.28       66.19     13.84 o
 -20   6  10       71.65       75.02     10.67 o
 -18   6  10       45.02       50.65      9.26 o
 -16   6  10      457.32      447.10     15.74 o
 -14   6  10      368.11      341.15     12.52 o
 -12   6  10       30.99       16.40      7.39 o
 -10   6  10       60.30       58.54      7.08 o
  -8   6  10       39.13       16.51      7.31 o
  -6   6  10      309.13      250.88     10.14 o
  -4   6  10     1868.29     1729.60     24.73 o
  -2   6  10      874.93      918.97     17.36 o
   0   6  10       23.93       21.60      5.40 o
   2   6  10      301.34      344.57      9.65 o
   4   6  10        4.16        4.22      5.37 o
   6   6  10       53.97       56.26      6.12 o
   8   6  10      701.38      709.24     13.92 o
  10   6  10       93.80       89.80      7.61 o
  12   6  10      193.17      196.57      9.46 o
  14   6  10      284.90      317.16     14.14 o
  16   6  10       55.62       63.84      8.74 o
  18   6  10      131.45      117.95     10.95 o
  20   6  10       95.73      103.80     11.11 o
  22   6  10        7.72       -4.86      9.20 o
  24   6  10        1.32       -5.26     11.31 o
  26   6  10        1.52       28.08     14.97 o
 -29   7  10        4.71        0.86     16.45 o
 -27   7  10       55.94       80.63     15.42 o
 -25   7  10        0.28       -2.62     11.46 o
 -23   7  10        0.07        2.16     11.09 o
 -21   7  10        0.64       -8.97      9.24 o
 -19   7  10      154.65      119.71     11.93 o
 -17   7  10       19.52       13.77     10.07 o
 -15   7  10       76.51       65.26     10.98 o
 -13   7  10      375.69      359.67     14.07 o
 -11   7  10       94.72      116.17      9.88 o
  -9   7  10     1247.40     1284.34     23.68 o
  -7   7  10     1473.38     1462.18     25.23 o
  -5   7  10      106.12      116.27      8.60 o
  -3   7  10       65.79       72.61      7.13 o
  -1   7  10      194.53      179.56      9.58 o
   1   7  10     2938.42     3025.95     34.77 o
   3   7  10        0.90       -0.47      7.15 o
   5   7  10        2.02       14.42      6.69 o
   7   7  10      933.40      864.62     19.04 o
   9   7  10      306.08      332.22     11.04 o
  11   7  10        0.18       -1.26      6.84 o
  13   7  10        1.83       10.54      7.52 o
  15   7  10       11.13       20.24      8.11 o
  17   7  10      152.41      151.57     11.51 o
  19   7  10      183.95      201.86     13.00 o
  21   7  10      205.78      203.78     14.58 o
  23   7  10        5.38       12.14     11.16 o
  25   7  10       48.61       74.75     18.63 o
 -28   8  10        0.16      -21.01     25.10 o
 -26   8  10       42.57       59.61     14.87 o
 -24   8  10      543.37      542.08     22.87 o
 -22   8  10        1.30      -11.69     11.69 o
 -20   8  10       31.06        9.43      9.78 o
 -18   8  10        0.52       -9.79      9.79 o
 -16   8  10        0.98       14.33     10.14 o
 -14   8  10      274.59      264.81     14.95 o
 -12   8  10     2626.61     2587.73     41.95 o
 -10   8  10        8.85       11.71      9.01 o
  -8   8  10       56.68       30.80      9.29 o
  -6   8  10      109.32      108.19     10.29 o
  -4   8  10       17.31        2.19      6.68 o
  -2   8  10     1788.22     1781.04     26.59 o
   0   8  10       47.57       44.83      7.59 o
   2   8  10     1280.74     1190.29     27.12 o
   4   8  10      552.39      484.82     16.13 o
   6   8  10     2839.41     2965.90     41.50 o
   8   8  10       61.53       66.39      9.09 o
  10   8  10      406.97      354.51     12.67 o
  12   8  10      433.14      420.73     15.17 o
  14   8  10      791.02      793.67     23.87 o
  16   8  10      638.49      663.96     20.45 o
  18   8  10        9.19        9.73     10.33 o
  20   8  10      535.26      573.28     19.26 o
  22   8  10      175.43      208.40     15.55 o
 -27   9  10       23.64        5.26     29.35 o
 -25   9  10       14.87       -0.33     14.45 o
 -23   9  10      149.45      157.81     14.79 o
 -21   9  10        0.42       -9.19      9.19 o
 -19   9  10        7.68       -8.62     10.53 o
 -17   9  10      194.77      210.79     14.91 o
 -15   9  10        0.48        5.61     10.08 o
 -13   9  10       37.34       43.28     10.85 o
 -11   9  10      568.25      575.35     19.96 o
  -9   9  10       11.25        8.14     10.80 o
  -7   9  10       11.56       -3.10      8.46 o
  -5   9  10        0.78        3.14      9.62 o
  -3   9  10       61.51       48.06      9.29 o
  -1   9  10      165.11      167.73     11.88 o
   1   9  10       16.02        4.80      9.75 o
   3   9  10       44.51       22.25     11.86 o
   5   9  10        0.37       21.89      8.41 o
   7   9  10       49.34       44.16      9.10 o
   9   9  10      210.57      237.91     12.44 o
  11   9  10       39.09       30.44      9.78 o
  13   9  10       64.97       52.78     11.04 o
  15   9  10       29.83       20.93     10.05 o
  17   9  10       65.95       67.76     11.94 o
  19   9  10      317.80      321.82     19.07 o
  21   9  10        6.71       18.06     15.26 o
 -24  10  10        0.37      -16.94     20.78 o
 -22  10  10       29.83       14.24     14.93 o
 -20  10  10      126.22      139.14     18.06 o
 -18  10  10      190.21      226.49     16.16 o
 -16  10  10       28.73       13.49     11.78 o
 -14  10  10        0.45      -11.50     11.50 o
 -12  10  10       91.98       71.31     13.57 o
 -10  10  10       77.44       78.80     13.71 o
  -8  10  10      104.51      117.74     14.19 o
  -6  10  10       61.73      107.44     13.24 o
  -4  10  10       14.49       15.51     10.14 o
  -2  10  10      204.73      180.69     14.29 o
   0  10  10      487.22      473.36     17.90 o
   2  10  10      146.88      160.85     14.43 o
   4  10  10        4.66       -9.73      9.73 o
   6  10  10        5.76       -1.36      9.97 o
   8  10  10       11.12       12.38      9.19 o
  10  10  10      135.17      165.13     11.59 o
  12  10  10      302.72      327.97     16.27 o
  14  10  10       18.55       26.84     11.73 o
  16  10  10       49.96       53.98     13.25 o
  18  10  10        6.26       -3.29     13.35 o
  20  10  10        2.21       -3.30     16.12 o
 -23  11  10        8.70      -21.36     21.36 o
 -21  11  10        1.96       -7.27     14.90 o
 -19  11  10       57.91       55.48     16.68 o
 -17  11  10      126.82       98.82     17.17 o
 -15  11  10       41.56       50.24     14.31 o
 -13  11  10       30.02       13.89     12.46 o
 -11  11  10        0.53        2.09     12.64 o
  -9  11  10       31.68       11.58     11.43 o
  -7  11  10       19.80        6.03     11.43 o
  -5  11  10       84.03      116.19     14.28 o
  -3  11  10      433.95      473.82     21.07 o
  -1  11  10        0.89       19.30     11.31 o
   1  11  10      353.89      388.00     19.29 o
   3  11  10        4.34      -10.02     10.02 o
   5  11  10        0.96        5.95     15.86 o
   7  11  10      281.78      291.46     17.77 o
   9  11  10       45.40       42.03     11.76 o
  11  11  10       87.95      104.31     16.11 o
  13  11  10       10.14       -5.94     13.25 o
  15  11  10       99.17       93.72     16.28 o
  17  11  10       10.18       45.22     17.09 o
 -20  12  10       16.50      -21.09     26.83 o
 -18  12  10       27.49       37.97     19.20 o
 -16  12  10       13.30       -5.57     19.48 o
 -14  12  10       74.88       65.82     16.37 o
 -12  12  10       69.40       49.67     14.70 o
 -10  12  10       70.03       87.47     19.82 o
  -8  12  10       31.18       36.86     13.10 o
  -6  12  10      159.94      156.96     16.04 o
  -4  12  10        5.44        6.43     11.49 o
  -2  12  10        0.01        7.50     12.39 o
   0  12  10      122.35      160.22     21.71 o
   2  12  10        0.58      -10.97     12.52 o
   4  12  10       35.66       47.43     14.91 o
   6  12  10       28.19       52.16     22.12 o
   8  12  10        8.12       21.09     12.75 o
  10  12  10       26.83       -0.67     17.62 o
  12  12  10        0.09       -6.94     14.00 o
  14  12  10       12.15       23.06     15.80 o
 -15  13  10       32.84        5.55     25.60 o
 -13  13  10        1.67       -6.67     14.42 o
 -11  13  10       28.62       22.08     14.65 o
  -9  13  10       17.99        9.83     15.43 o
  -7  13  10      149.00      169.16     19.54 o
  -5  13  10       46.50       59.00     16.25 o
  -3  13  10        9.84       23.38     15.13 o
  -1  13  10        0.18       -7.47     18.55 o
   1  13  10        2.45       11.33     18.42 o
   3  13  10       83.26      102.34     21.72 o
   5  13  10       74.30      123.72     22.35 o
   7  13  10       38.83       47.61     13.41 o
   9  13  10        0.19       16.39     14.05 o
  11  13  10        1.60        6.07     16.77 o
 -10  14  10       17.68       21.91     30.79 o
  -8  14  10       46.24       67.49     21.92 o
  -6  14  10        0.43      -17.51     17.51 o
  -4  14  10        0.06      -17.52     21.06 o
  -2  14  10        3.67       -2.31     19.47 o
   0  14  10       73.37       98.83     22.69 o
   2  14  10       18.35       18.94     19.62 o
   4  14  10        9.64       13.59     19.02 o
 -33   1  11        9.27      -14.08     19.44 o
 -31   1  11        8.11       14.06     17.63 o
 -29   1  11       23.96       36.18     12.31 o
 -27   1  11      481.78      493.46     20.12 o
 -25   1  11        1.90       -9.86      9.86 o
 -23   1  11      125.49      114.35     12.34 o
 -21   1  11        1.13       12.50      9.39 o
 -19   1  11      232.30      214.19     13.18 o
 -17   1  11      233.54      234.66     12.77 o
 -15   1  11      588.02      615.41     16.26 o
 -13   1  11       68.14       76.42      8.35 o
 -11   1  11     1898.06     1861.78     25.61 o
  -9   1  11     1728.05     1730.70     24.28 o
  -7   1  11      326.99      285.42      8.98 o
  -5   1  11     1785.33     1851.26     21.96 o
  -3   1  11        7.53        7.86      4.52 o
  -1   1  11      205.67      225.39      7.07 o
   1   1  11     2118.35     2024.40     21.47 o
   3   1  11     2683.67     2631.42     25.56 o
   5   1  11       20.49       15.63      4.83 o
   7   1  11     2779.05     2744.38     26.50 o
   9   1  11      333.35      377.29      9.55 o
  11   1  11       26.04       14.83      5.05 o
  13   1  11      228.25      233.29      8.40 o
  15   1  11      126.40      119.88      7.88 o
  17   1  11        2.41        9.17      6.41 o
  19   1  11     1274.23     1187.73     19.37 o
  21   1  11      329.31      374.96     18.66 o
  23   1  11       10.81       14.87      8.47 o
  25   1  11      319.18      332.15     15.28 o
  27   1  11       27.01       33.32     11.26 o
 -32   2  11        7.27       14.85     14.41 o
 -30   2  11       60.43       59.49     13.90 o
 -28   2  11        0.20       -8.38     10.88 o
 -26   2  11      117.55      124.88     14.39 o
 -24   2  11      555.31      586.83     20.65 o
 -22   2  11       79.24       51.60     10.79 o
 -20   2  11      185.29      174.20     12.50 o
 -18   2  11     1743.40     1563.01     29.10 o
 -16   2  11      266.68      201.09     12.91 o
 -14   2  11     1765.19     1784.37     28.02 o
 -12   2  11     3451.68     3574.33     44.10 o
 -10   2  11     6686.03     6383.23     64.52 o
  -8   2  11       56.27       57.38      6.19 o
  -6   2  11      163.56      125.74      6.68 o
  -4   2  11      320.10      294.76      8.46 o
  -2   2  11    15402.30    15137.06    111.24 o
   0   2  11       32.54       30.45      4.66 o
   2   2  11      138.53      141.26      5.45 o
   4   2  11      804.55      742.87     11.60 o
   6   2  11     1837.37     1941.56     21.61 o
   8   2  11     1306.06     1224.54     16.78 o
  10   2  11      550.14      443.70     10.72 o
  12   2  11      243.52      262.72      9.03 o
  14   2  11     1087.08     1038.14     16.81 o
  16   2  11     1374.16     1328.19     19.72 o
  18   2  11      315.99      365.26     14.57 o
  20   2  11      107.52       99.82      9.64 o
  22   2  11      114.34      111.22      9.89 o
  24   2  11       94.22      124.74     11.15 o
  26   2  11        1.03       -0.83     10.82 o
 -31   3  11       35.55       21.40     18.68 o
 -29   3  11      134.29      137.39     26.87 o
 -27   3  11       11.43        4.41     11.33 o
 -25   3  11       34.07       44.40     12.39 o
 -23   3  11       72.24       76.99     12.92 o
 -21   3  11        0.69       -5.57     10.31 o
 -19   3  11      119.43      153.61     12.03 o
 -17   3  11      992.97      989.26     30.72 o
 -15   3  11       82.41       96.60      9.65 o
 -13   3  11        1.15        6.19      6.95 o
 -11   3  11     1355.67     1297.48     19.60 o
  -9   3  11      509.70      539.63     13.80 o
  -7   3  11      522.41      525.97     11.20 o
  -5   3  11      190.15      206.52      7.73 o
  -3   3  11     1300.99     1312.52     16.83 o
  -1   3  11     4024.50     3973.82     36.45 o
   1   3  11      908.97      859.35     12.26 o
   3   3  11     1292.87     1291.53     15.77 o
   5   3  11      162.94      165.86      6.69 o
   7   3  11      731.12      624.87     11.99 o
   9   3  11      255.39      259.13     10.09 o
  11   3  11      180.54      169.10      7.90 o
  13   3  11      243.66      224.62      9.20 o
  15   3  11       18.86       16.59      6.49 o
  17   3  11       43.57       43.73      7.21 o
  19   3  11       40.51       27.64      8.11 o
  21   3  11       61.96       59.94      9.64 o
  23   3  11      287.02      322.71     14.42 o
  25   3  11        5.25       17.69      9.63 o
  27   3  11       17.80       33.56     12.23 o
 -32   4  11       22.31       36.92     26.96 o
 -30   4  11       17.88       15.10     13.40 o
 -28   4  11       20.15       19.59     12.92 o
 -26   4  11       21.68       34.48     11.95 o
 -24   4  11       53.77       56.06     12.84 o
 -22   4  11       64.51       36.15     12.11 o
 -20   4  11      366.38      344.19     16.34 o
 -18   4  11      731.60      756.26     21.46 o
 -16   4  11        4.35       14.57      8.18 o
 -14   4  11      135.39      133.28      9.98 o
 -12   4  11      191.10      167.61      8.62 o
 -10   4  11      439.25      435.18     12.76 o
  -8   4  11     1315.83     1317.50     18.40 o
  -6   4  11      660.52      674.95     12.98 o
  -4   4  11      264.78      280.10     12.06 o
  -2   4  11      774.54      794.22     15.17 o
   0   4  11      729.05      752.95     12.15 o
   2   4  11      744.84      724.58     13.20 o
   4   4  11      112.62      126.88      6.50 o
   6   4  11      198.32      185.37      7.30 o
   8   4  11      362.66      339.49     10.07 o
  10   4  11      752.76      721.48     14.45 o
  12   4  11     1493.32     1464.13     20.92 o
  14   4  11      281.32      256.24     10.17 o
  16   4  11      310.00      303.43     11.94 o
  18   4  11      154.94      146.12     10.37 o
  20   4  11        6.99        7.04      8.08 o
  22   4  11       58.28       58.19      9.90 o
  24   4  11       22.16        9.88      9.31 o
  26   4  11        0.55        1.54     12.53 o
 -31   5  11       22.46       -1.38     25.67 o
 -29   5  11        5.10      -18.56     20.37 o
 -27   5  11      337.59      313.23     23.45 o
 -25   5  11      121.37      111.27     12.69 o
 -23   5  11        8.48       17.48      9.89 o
 -21   5  11        1.58       -5.14      9.24 o
 -19   5  11      570.59      566.35     21.64 o
 -17   5  11      907.64      819.18     20.90 o
 -15   5  11       20.89       22.87      8.10 o
 -13   5  11       95.54       79.90      8.25 o
 -11   5  11      219.12      233.51     10.69 o
  -9   5  11        0.45        2.36      6.48 o
  -7   5  11      238.67      220.87      9.28 o
  -5   5  11      240.27      192.88      7.96 o
  -3   5  11      525.37      495.30     11.36 o
  -1   5  11      285.47      311.10      9.44 o
   1   5  11       38.37       65.99     10.19 o
   3   5  11       92.00       66.83      6.40 o
   5   5  11      154.36      129.87      6.89 o
   7   5  11     1560.17     1468.54     20.16 o
   9   5  11     1396.32     1336.90     19.69 o
  11   5  11       47.03       62.43      6.98 o
  13   5  11       44.05       46.30      7.57 o
  15   5  11       43.37       40.37      7.61 o
  17   5  11       47.24       29.92      8.47 o
  19   5  11      319.88      341.91     13.58 o
  21   5  11      158.66      169.01     11.67 o
  23   5  11      248.91      295.50     15.73 o
  25   5  11       94.71      120.80     20.40 o
 -30   6  11       10.91      -19.47     23.93 o
 -28   6  11       55.67       30.84     14.60 o
 -26   6  11      134.27      145.01     16.56 o
 -24   6  11        5.20       14.25     11.51 o
 -22   6  11      125.39      131.90     13.91 o
 -20   6  11      772.98      792.12     23.96 o
 -18   6  11       10.51       24.18      7.84 o
 -16   6  11      555.21      584.64     18.84 o
 -14   6  11        4.68        5.34      6.84 o
 -12   6  11      298.95      263.97     11.26 o
 -10   6  11     1304.53     1271.81     26.54 o
  -8   6  11       95.09      128.68      9.23 o
  -6   6  11      347.44      377.51     12.35 o
  -4   6  11        1.82       -6.90      7.25 o
  -2   6  11      128.86      116.05      9.40 o
   0   6  11       16.70        9.95      6.37 o
   2   6  11     2680.25     2718.96     34.25 o
   4   6  11       83.29      118.21      8.54 o
   6   6  11       49.80       25.80      5.75 o
   8   6  11        7.93        5.12      6.86 o
  10   6  11       27.81       36.77      8.30 o
  12   6  11      994.37     1008.78     19.74 o
  14   6  11      670.65      686.34     23.41 o
  16   6  11      109.52      106.39     10.38 o
  18   6  11       86.09      101.76     10.88 o
  20   6  11       23.72        9.60      9.62 o
  22   6  11       18.02        6.39      9.98 o
  24   6  11      121.78      136.46     16.70 o
 -29   7  11       33.49      -24.27     47.90 o
 -27   7  11       11.74       -8.99     15.17 o
 -25   7  11       79.76       74.94     15.10 o
 -23   7  11       41.41       21.37     12.14 o
 -21   7  11       42.48       37.90     11.43 o
 -19   7  11        1.14        5.69      9.90 o
 -17   7  11       14.05       10.52      9.68 o
 -15   7  11      206.76      182.89     12.84 o
 -13   7  11      163.79      154.57     10.76 o
 -11   7  11      790.19      815.15     20.14 o
  -9   7  11      251.53      280.49     13.94 o
  -7   7  11      366.88      343.67     18.00 o
  -5   7  11       79.69       68.75      9.56 o
  -3   7  11       68.27       63.50      7.96 o
  -1   7  11      452.68      440.16     13.63 o
   1   7  11       98.61      118.33      9.89 o
   3   7  11       45.10       22.82      7.80 o
   5   7  11      689.74      604.71     17.63 o
   7   7  11        1.10       -2.89      6.77 o
   9   7  11      672.39      696.36     18.41 o
  11   7  11      396.48      411.00     15.02 o
  13   7  11       13.98        6.67      7.76 o
  15   7  11      294.02      285.47     13.08 o
  17   7  11       29.77       16.90      8.93 o
  19   7  11      197.03      195.87     13.51 o
  21   7  11        3.12       14.68     10.50 o
  23   7  11      107.66      114.78     17.95 o
 -26   8  11        3.49        8.35     13.79 o
 -24   8  11       35.73       54.20     14.07 o
 -22   8  11       40.64       44.42     12.14 o
 -20   8  11       30.17       24.44     11.03 o
 -18   8  11      100.04      121.59     15.24 o
 -16   8  11      147.18      125.07     13.31 o
 -14   8  11      200.53      178.46     13.52 o
 -12   8  11       23.93       20.24     10.19 o
 -10   8  11        6.68       -1.87      9.09 o
  -8   8  11      601.67      593.09     19.26 o
  -6   8  11        3.22       -7.50      7.50 o
  -4   8  11      467.76      450.91     15.09 o
  -2   8  11        0.05       -3.09      6.53 o
   0   8  11       13.69        3.08     10.79 o
   2   8  11      538.83      507.21     17.76 o
   4   8  11       97.86       96.87     11.09 o
   6   8  11       39.36       45.51      9.56 o
   8   8  11      329.98      349.84     15.28 o
  10   8  11        0.32       -6.31      8.65 o
  12   8  11      133.88      149.81     16.88 o
  14   8  11        3.76        9.22      8.85 o
  16   8  11       16.13       33.26     10.58 o
  18   8  11        0.44       -6.57     10.04 o
  20   8  11        9.36       31.69     10.31 o
  22   8  11       21.20       19.52     13.87 o
 -25   9  11       33.60       68.03     22.05 o
 -23   9  11        1.87        9.53     12.38 o
 -21   9  11      270.69      283.95     18.37 o
 -19   9  11        0.86        3.42      9.84 o
 -17   9  11       20.27       16.76     10.81 o
 -15   9  11        0.78       -6.63      9.59 o
 -13   9  11      328.85      307.39     16.15 o
 -11   9  11        1.20        5.13      9.40 o
  -9   9  11      446.25      418.14     17.12 o
  -7   9  11      137.71      175.29     13.04 o
  -5   9  11       16.41       30.20     10.66 o
  -3   9  11       96.57      105.33     12.31 o
  -1   9  11        1.18       -9.11      9.11 o
   1   9  11      273.24      249.87     17.57 o
   3   9  11       89.74       42.51     11.49 o
   5   9  11     1695.46     1697.97     33.13 o
   7   9  11        3.94       -3.02      8.01 o
   9   9  11        0.79       -8.64      8.64 o
  11   9  11       59.31       66.32     10.70 o
  13   9  11        0.78      -11.29     13.63 o
  15   9  11       68.46      100.57     16.34 o
  17   9  11      265.84      302.02     16.67 o
  19   9  11        9.32       42.69     13.08 o
 -24  10  11        0.43      -13.48     18.89 o
 -22  10  11        3.14       -1.13     11.97 o
 -20  10  11      164.72      199.27     16.51 o
 -18  10  11       34.57       64.60     18.45 o
 -16  10  11       94.00       90.16     12.99 o
 -14  10  11        3.45       -6.78     11.48 o
 -12  10  11        9.00       -0.05     11.34 o
 -10  10  11       21.17       16.80     11.83 o
  -8  10  11      235.57      279.66     18.83 o
  -6  10  11        8.79       -5.94     10.59 o
  -4  10  11       35.27       21.48     11.18 o
  -2  10  11        5.06       -5.60     13.10 o
   0  10  11      115.92      121.79     13.83 o
   2  10  11      593.77      648.38     23.48 o
   4  10  11      211.18      257.17     16.57 o
   6  10  11       12.70       -6.05     11.70 o
   8  10  11       48.88       36.67     10.58 o
  10  10  11        4.96       17.97     10.87 o
  12  10  11       84.79      108.87     12.77 o
  14  10  11      209.35      242.71     17.51 o
  16  10  11        1.94       -3.67     11.67 o
  18  10  11        4.69       22.08     14.31 o
 -21  11  11       19.27       -2.36     22.27 o
 -19  11  11        0.21      -13.51     13.51 o
 -17  11  11        1.94       13.04     16.75 o
 -15  11  11       49.84       63.14     15.64 o
 -13  11  11        8.79       -2.00     11.88 o
 -11  11  11        7.20       -2.41     11.77 o
  -9  11  11        1.40       -0.78     11.65 o
  -7  11  11       27.28       46.38     12.68 o
  -5  11  11       83.32       95.42     14.18 o
  -3  11  11       23.94       37.38     12.32 o
  -1  11  11        5.26       -0.37     12.64 o
   1  11  11       16.24       20.00     11.86 o
   3  11  11        8.38        2.34     10.78 o
   5  11  11       22.98       19.85     11.55 o
   7  11  11       70.38       87.77     12.42 o
   9  11  11        0.38        9.00     11.86 o
  11  11  11        1.95        0.05     13.47 o
  13  11  11        2.54      -10.21     13.36 o
  15  11  11       11.20       25.66     14.63 o
 -18  12  11        7.06       -5.00     21.00 o
 -16  12  11       60.64       70.43     16.89 o
 -14  12  11       45.62       48.36     15.25 o
 -12  12  11       16.98       42.16     14.73 o
 -10  12  11       22.66       10.44     13.60 o
  -8  12  11        3.32       -2.39     12.23 o
  -6  12  11       50.02       29.31     12.89 o
  -4  12  11      126.58      117.51     14.71 o
  -2  12  11      126.74      128.07     17.12 o
   0  12  11        0.33        3.25     15.23 o
   2  12  11       49.21       51.82     17.68 o
   4  12  11       28.11       32.28     16.88 o
   6  12  11       78.62      121.25     18.91 o
   8  12  11       30.91       39.06     13.54 o
  10  12  11        1.92        8.82     18.57 o
  12  12  11        7.88       17.41     16.30 o
 -13  13  11       67.62       34.92     18.90 o
 -11  13  11       42.56       23.51     17.42 o
  -9  13  11       13.83        8.70     14.06 o
  -7  13  11        0.85      -12.10     12.10 o
  -5  13  11       51.25       47.19     29.33 o
  -3  13  11      122.50      109.82     33.11 o
  -1  13  11       68.79       79.04     33.22 o
   1  13  11       76.01       89.22     28.22 o
   3  13  11       76.55      113.85     22.58 o
   5  13  11       77.28      104.12     16.80 o
   7  13  11        4.32       16.50     12.77 o
  -4  14  11       25.88       38.47     28.74 o
  -2  14  11        3.06       40.25     28.06 o
 -32   0  12       45.98      113.64     37.10 o
 -30   0  12        4.03      -15.56     15.56 o
 -28   0  12      138.12      131.73     21.53 o
 -26   0  12      472.10      448.27     28.14 o
 -24   0  12      590.58      595.04     30.86 o
 -22   0  12      708.85      732.59     33.08 o
 -20   0  12     1113.43     1060.40     35.79 o
 -18   0  12       26.07        0.02     11.75 o
 -16   0  12      319.76      290.10     19.98 o
 -14   0  12       91.56       69.07     13.45 o
 -12   0  12      503.76      469.30     18.38 o
 -10   0  12      155.81      144.12     11.96 o
  -8   0  12      368.14      380.77     16.78 o
  -6   0  12       16.18        8.85      8.85 o
  -4   0  12     2560.21     2497.37     52.06 o
  -2   0  12     3506.38     3354.66     40.26 o
   0   0  12      613.70      629.80     15.03 o
   2   0  12     1901.84     1943.71     30.64 o
   4   0  12       61.27       90.65      8.59 o
   6   0  12        3.49       12.87      7.06 o
   8   0  12     2084.75     2129.37     34.14 o
  10   0  12        1.83       -1.32      7.26 o
  12   0  12      398.95      354.24     14.55 o
  14   0  12     1189.55     1153.42     23.76 o
  16   0  12     1059.07      981.11     22.57 o
  18   0  12     1363.92     1278.68     29.06 o
  20   0  12        1.77        7.80     10.65 o
  22   0  12      298.97      313.01     19.39 o
  24   0  12      433.84      452.20     22.79 o
  26   0  12       69.48       75.74     17.57 o
 -31   1  12        0.38        8.87     13.92 o
 -29   1  12       19.39       11.24     12.68 o
 -27   1  12      127.41      117.40     13.84 o
 -25   1  12       23.98        6.79     10.94 o
 -23   1  12      187.32      184.24     14.43 o
 -21   1  12     1176.77     1199.23     27.17 o
 -19   1  12       30.97       33.98     10.04 o
 -17   1  12      358.04      358.04     15.13 o
 -15   1  12      547.23      618.11     18.55 o
 -13   1  12      878.42      804.36     18.35 o
 -11   1  12       97.87      105.79     10.37 o
  -9   1  12      714.31      706.06     15.41 o
  -7   1  12        0.47        1.13      6.05 o
  -5   1  12     1147.15     1079.82     18.30 o
  -3   1  12     1281.37     1234.42     16.65 o
  -1   1  12      339.11      342.91      8.83 o
   1   1  12     1180.99     1142.50     14.49 o
   3   1  12      526.09      595.64     12.15 o
   5   1  12      381.54      378.41      9.89 o
   7   1  12      231.09      195.79      7.88 o
   9   1  12      420.33      456.70     11.30 o
  11   1  12     1441.09     1407.04     19.33 o
  13   1  12       92.27       98.98      7.59 o
  15   1  12        2.74       11.73      6.49 o
  17   1  12        1.31        5.99      6.89 o
  19   1  12       85.74       67.92      8.30 o
  21   1  12      171.46      190.07     11.11 o
  23   1  12      315.72      356.38     14.53 o
  25   1  12        0.34       -5.71     11.04 o
 -32   2  12       10.72       43.30     25.37 o
 -30   2  12       14.07      -16.36     16.36 o
 -28   2  12       40.39       33.25     14.10 o
 -26   2  12       22.56        8.47     11.74 o
 -24   2  12       49.46       54.10     13.09 o
 -22   2  12       33.97       47.19     14.10 o
 -20   2  12        0.79       -9.39      9.39 o
 -18   2  12        4.68       10.13      9.24 o
 -16   2  12      264.32      291.10     12.70 o
 -14   2  12      431.52      396.54     14.01 o
 -12   2  12      742.78      722.14     17.96 o
 -10   2  12      165.48      202.73      9.64 o
  -8   2  12       82.87       77.61      7.46 o
  -6   2  12       17.79       25.82      5.32 o
  -4   2  12      165.14      182.08      8.76 o
  -2   2  12     2378.36     2251.28     24.59 o
   0   2  12      624.89      587.48     10.55 o
   2   2  12     1656.07     1627.43     18.24 o
   4   2  12       18.17       16.24      5.18 o
   6   2  12      194.39      229.50      8.27 o
   8   2  12       14.05       10.65      5.24 o
  10   2  12        6.83       -2.57      5.33 o
  12   2  12      240.20      199.90      8.71 o
  14   2  12       95.07      102.46      7.75 o
  16   2  12      327.51      340.76     11.31 o
  18   2  12      149.97      149.42      9.84 o
  20   2  12      149.64      166.39     10.49 o
  22   2  12        0.70        5.92      8.17 o
  24   2  12        8.91       -2.49      9.28 o
  26   2  12        0.31       14.07     12.45 o
 -31   3  12       40.04       75.21     20.57 o
 -29   3  12      155.04      151.89     17.05 o
 -27   3  12       16.09       16.95     12.26 o
 -25   3  12       49.09       37.78     12.28 o
 -23   3  12       92.51       59.62     12.86 o
 -21   3  12       43.68       48.80     12.38 o
 -19   3  12     1069.81     1092.04     28.67 o
 -17   3  12     1466.21     1534.67     33.31 o
 -15   3  12     1095.13     1100.95     22.39 o
 -13   3  12      531.18      587.76     16.72 o
 -11   3  12     1221.57     1256.63     23.14 o
  -9   3  12     1576.65     1527.63     21.57 o
  -7   3  12       81.46       79.93      6.86 o
  -5   3  12       27.68       17.16      4.67 o
  -3   3  12      280.13      253.76      9.07 o
  -1   3  12     5598.10     5840.41     50.91 o
   1   3  12       19.89       14.87      5.30 o
   3   3  12     1507.95     1353.65     18.68 o
   5   3  12      784.92      738.42     13.15 o
   7   3  12       60.17       51.48      5.95 o
   9   3  12      418.09      416.79     10.91 o
  11   3  12      769.76      861.83     15.30 o
  13   3  12       47.61       34.81      6.64 o
  15   3  12      375.84      333.65     13.69 o
  17   3  12      365.75      392.52     12.85 o
  19   3  12        0.57       -7.87      7.87 o
  21   3  12       72.68       77.98     10.14 o
  23   3  12      205.01      252.76     13.24 o
  25   3  12        1.15       -4.97     10.81 o
 -30   4  12       18.02       37.69     16.08 o
 -28   4  12      313.77      353.52     20.97 o
 -26   4  12      186.03      212.19     17.21 o
 -24   4  12       98.22       96.12     13.78 o
 -22   4  12      411.46      349.57     22.44 o
 -20   4  12      335.43      334.09     21.01 o
 -18   4  12      202.41      216.07     14.48 o
 -16   4  12      409.32      384.64     15.24 o
 -14   4  12      324.42      317.31     13.48 o
 -12   4  12       84.82      107.36      9.73 o
 -10   4  12      573.21      513.42     12.85 o
  -8   4  12        4.07       -5.50      5.50 o
  -6   4  12      531.98      512.07     12.15 o
  -4   4  12        0.53       -4.72      4.72 o
  -2   4  12      117.35      133.89      9.72 o
   0   4  12       68.63       75.93      8.04 o
   2   4  12      693.49      732.26     13.50 o
   4   4  12       19.10        5.28      5.02 o
   6   4  12        0.04        4.62      5.64 o
   8   4  12        7.77       11.41      5.98 o
  10   4  12      527.16      507.00     13.92 o
  12   4  12      378.31      321.00     10.94 o
  14   4  12       14.58       31.75      7.21 o
  16   4  12        3.11       -5.39      7.47 o
  18   4  12       60.40       61.14      9.36 o
  20   4  12       37.32       43.16      9.57 o
  22   4  12      228.06      213.79     13.25 o
  24   4  12      286.26      301.91     16.11 o
 -29   5  12       90.02      103.00     24.13 o
 -27   5  12       47.13       48.63     16.74 o
 -25   5  12       98.79      139.46     21.93 o
 -23   5  12       28.08       24.68     12.72 o
 -21   5  12       16.51       33.48     10.84 o
 -19   5  12      157.33      164.49     12.26 o
 -17   5  12      892.06      824.98     21.47 o
 -15   5  12      482.16      571.19     18.02 o
 -13   5  12       75.64       28.34      8.54 o
 -11   5  12        0.67       -6.59      6.59 o
  -9   5  12      185.47      138.81      9.43 o
  -7   5  12     2141.22     2088.86     29.35 o
  -5   5  12     2546.68     2592.47     33.56 o
  -3   5  12       42.66       57.84      6.28 o
  -1   5  12      837.43      775.27     14.46 o
   1   5  12       47.22       41.93      7.94 o
   3   5  12      284.49      325.72     11.16 o
   5   5  12     1267.33     1325.87     19.24 o
   7   5  12     1345.55     1275.36     19.19 o
   9   5  12      342.43      332.97     10.82 o
  11   5  12        1.23       19.24      6.65 o
  13   5  12      333.10      357.59     12.87 o
  15   5  12      297.15      329.35     12.53 o
  17   5  12       69.77       73.98      9.38 o
  19   5  12       62.59       56.98      9.54 o
  21   5  12        1.10        2.60      9.67 o
  23   5  12        3.01       -7.30     11.46 o
 -28   6  12       33.00       20.85     16.96 o
 -26   6  12       13.34       -0.20     13.42 o
 -24   6  12        1.60       -3.56     12.44 o
 -22   6  12      110.57      130.78     14.48 o
 -20   6  12        4.16        2.57      9.14 o
 -18   6  12       28.92       47.38      9.98 o
 -16   6  12       12.55       11.10      9.21 o
 -14   6  12       82.56       56.65      9.11 o
 -12   6  12       67.03       63.28      9.20 o
 -10   6  12      501.91      503.19     14.95 o
  -8   6  12      147.66      148.68      9.61 o
  -6   6  12      161.29      175.07      9.82 o
  -4   6  12      277.25      271.00     10.29 o
  -2   6  12        5.33       -0.64      5.91 o
   0   6  12        5.31        0.98      7.49 o
   2   6  12       71.54       85.10      8.23 o
   4   6  12       16.56       10.29      6.90 o
   6   6  12      250.78      259.69     13.15 o
   8   6  12      179.78      201.03     10.04 o
  10   6  12       57.24       43.71      7.80 o
  12   6  12      345.70      343.19     12.50 o
  14   6  12      243.81      251.13     11.58 o
  16   6  12       25.43       -0.97     10.89 o
  18   6  12        1.46       -1.43      9.10 o
  20   6  12        2.88       -0.70      9.87 o
  22   6  12        7.17       22.63     12.93 o
 -27   7  12      131.60      149.71     22.66 o
 -25   7  12       25.36       22.82     13.49 o
 -23   7  12        0.29       -3.84     12.90 o
 -21   7  12        2.90       20.17     12.19 o
 -19   7  12      155.59      143.85     13.43 o
 -17   7  12      648.15      697.08     22.40 o
 -15   7  12        7.77        1.88      9.22 o
 -13   7  12        0.40       -7.80      7.80 o
 -11   7  12      114.98       86.43      8.91 o
  -9   7  12       14.37       22.40      5.99 o
  -7   7  12       74.63      102.24      8.88 o
  -5   7  12      215.52      227.11     11.67 o
  -3   7  12        0.33        1.60      6.83 o
  -1   7  12      350.96      362.16     13.86 o
   1   7  12      285.43      276.99     12.70 o
   3   7  12       74.00       84.46      9.62 o
   5   7  12        2.83        1.52      8.55 o
   7   7  12      734.77      756.83     18.77 o
   9   7  12        1.55       10.28      9.02 o
  11   7  12       10.70       27.46      9.13 o
  13   7  12       95.12      112.60     11.05 o
  15   7  12       12.30       17.19      9.90 o
  17   7  12        9.00       14.46      9.72 o
  19   7  12       52.97       55.76     11.10 o
  21   7  12       18.68       -5.17     11.69 o
 -26   8  12      101.38      106.62     33.46 o
 -24   8  12        5.33       14.03     13.28 o
 -22   8  12       11.28        5.83     13.73 o
 -20   8  12       16.47        9.99     11.13 o
 -18   8  12      653.84      658.60     23.51 o
 -16   8  12       16.76       21.19      9.74 o
 -14   8  12       50.45       70.36     10.48 o
 -12   8  12      148.02      170.51     12.04 o
 -10   8  12       50.31       47.70     10.73 o
  -8   8  12      484.52      490.50     23.19 o
  -6   8  12      301.12      293.44     13.26 o
  -4   8  12       32.39       22.13      7.44 o
  -2   8  12      345.12      366.70     17.97 o
   0   8  12        2.24       -7.68      7.68 o
   2   8  12      434.00      438.75     17.08 o
   4   8  12      223.99      233.73     14.06 o
   6   8  12      199.50      181.30     11.44 o
   8   8  12      180.55      179.42     12.79 o
  10   8  12        2.12        8.89      9.33 o
  12   8  12       51.67       82.08     11.35 o
  14   8  12        3.96       12.84     10.10 o
  16   8  12      484.82      473.19     19.19 o
  18   8  12        3.09        1.41     10.88 o
  20   8  12       92.44       99.00     15.27 o
 -25   9  12       28.87       78.65     32.87 o
 -23   9  12        4.41        4.26     16.53 o
 -21   9  12       20.90       32.16     13.15 o
 -19   9  12        0.22       21.81     11.94 o
 -17   9  12       85.03      112.01     12.52 o
 -15   9  12       94.13       92.10     12.46 o
 -13   9  12        0.02       -9.13      9.13 o
 -11   9  12       52.11       64.69     11.05 o
  -9   9  12       15.71        3.86     10.01 o
  -7   9  12        6.10        6.14     10.13 o
  -5   9  12      322.61      371.56     22.98 o
  -3   9  12       21.43       15.56     12.33 o
  -1   9  12        1.34       -9.66      9.66 o
   1   9  12        0.81       -3.02     10.78 o
   3   9  12       95.10      124.41     17.74 o
   5   9  12       80.68      123.35     12.58 o
   7   9  12       57.49       55.81     11.06 o
   9   9  12       32.25       28.22     10.54 o
  11   9  12       91.90       82.62     12.00 o
  13   9  12        0.73        2.78     10.66 o
  15   9  12       42.91       64.69     12.53 o
  17   9  12      100.43      123.74     13.78 o
 -22  10  12        2.34      -11.08     33.08 o
 -20  10  12        7.59       13.22     12.30 o
 -18  10  12      185.02      206.45     15.25 o
 -16  10  12       13.68       29.67     14.45 o
 -14  10  12        5.31       15.29     12.66 o
 -12  10  12        3.02        1.55     11.74 o
 -10  10  12        0.52       -6.01     10.82 o
  -8  10  12       38.15       27.75     12.04 o
  -6  10  12      183.83      200.77     16.25 o
  -4  10  12        3.76       25.98     13.87 o
  -2  10  12      124.77      130.85     16.96 o
   0  10  12       47.86       48.55     18.89 o
   2  10  12       80.60       64.46     12.61 o
   4  10  12       24.46       -0.89     10.79 o
   6  10  12        6.13       18.80     10.60 o
   8  10  12        6.26      -10.08     12.96 o
  10  10  12       45.53       28.90     12.91 o
  12  10  12       28.98       13.62     13.04 o
  14  10  12        1.40       10.60     10.51 o
  16  10  12       43.56       75.09     16.54 o
 -19  11  12        1.02      -20.22     20.65 o
 -17  11  12       17.72       16.53     15.15 o
 -15  11  12       47.47       45.74     15.70 o
 -13  11  12        2.22       -5.71     12.98 o
 -11  11  12       83.57       99.44     15.23 o
  -9  11  12        3.58       -5.54     11.52 o
  -7  11  12        1.87       -6.67     11.27 o
  -5  11  12      259.78      281.31     21.34 o
  -3  11  12       15.13       18.29     15.62 o
  -1  11  12      168.65      190.92     18.48 o
   1  11  12       71.75       62.02     15.96 o
   3  11  12       35.56       14.46     11.21 o
   5  11  12       40.04       43.06     13.14 o
   7  11  12      195.06      225.14     18.22 o
   9  11  12       11.61        0.10     14.90 o
  11  11  12       42.98       22.42     14.86 o
  13  11  12        0.94       -4.62     22.95 o
 -16  12  12        0.24       10.10     24.13 o
 -14  12  12       10.83        0.19     17.11 o
 -12  12  12        0.14       10.55     23.01 o
 -10  12  12       34.07       40.65     14.91 o
  -8  12  12        3.13      -12.07     13.36 o
  -6  12  12       61.20       78.19     17.22 o
  -4  12  12       14.97        7.74     14.74 o
  -2  12  12       36.67       26.41     15.49 o
   0  12  12      168.11      152.73     18.43 o
   2  12  12        0.16       24.45     14.33 o
   4  12  12        0.84       -9.09     14.87 o
   6  12  12        1.24       10.87     13.63 o
   8  12  12      114.16      120.32     18.75 o
  10  12  12       13.67        1.70     22.18 o
 -11  13  12       60.82      110.03     24.15 o
  -9  13  12       48.70       82.39     19.44 o
  -7  13  12        4.20       18.24     27.43 o
  -5  13  12       10.33        5.76     21.33 o
  -3  13  12        3.01       12.56     25.10 o
  -1  13  12      132.17      213.23     26.16 o
   1  13  12       22.07       36.43     20.89 o
   3  13  12       11.37       34.47     20.38 o
 -31   1  13       32.10       16.02     24.34 o
 -29   1  13       30.83       13.95     13.87 o
 -27   1  13       30.87       21.26     13.01 o
 -25   1  13      193.14      214.77     16.02 o
 -23   1  13       28.84       26.20     11.32 o
 -21   1  13       11.16       -4.27     10.16 o
 -19   1  13       27.14       11.63     10.15 o
 -17   1  13     1003.31      997.65     23.76 o
 -15   1  13      220.66      259.71     13.67 o
 -13   1  13      283.41      271.60     12.24 o
 -11   1  13        1.92       -2.53      6.05 o
  -9   1  13       14.26       18.01      6.69 o
  -7   1  13      722.31      690.60     15.97 o
  -5   1  13     6192.57     6053.92     61.97 o
  -3   1  13       42.17       54.23      6.28 o
  -1   1  13       54.00       38.68      5.30 o
   1   1  13       31.86       34.37      5.45 o
   3   1  13     1321.13     1395.71     18.63 o
   5   1  13       12.19       16.03      5.56 o
   7   1  13     1940.50     1938.74     23.09 o
   9   1  13       50.21       60.81      6.66 o
  11   1  13        3.58       -0.16      5.79 o
  13   1  13     1145.09     1191.69     18.86 o
  15   1  13        1.38        0.39      7.02 o
  17   1  13      490.86      456.21     13.22 o
  19   1  13       22.26       17.29      7.78 o
  21   1  13      102.55       98.69      9.67 o
  23   1  13        3.92       10.41      9.56 o
 -30   2  13      130.86      144.21     23.69 o
 -28   2  13       23.03       -4.96     12.73 o
 -26   2  13       63.39      106.64     15.66 o
 -24   2  13       21.49       13.13     11.79 o
 -22   2  13        1.18       10.36     11.86 o
 -20   2  13       42.34       40.08     11.37 o
 -18   2  13     1273.89     1302.79     27.95 o
 -16   2  13        0.34        2.30      8.64 o
 -14   2  13       37.30       33.06      8.33 o
 -12   2  13        0.86        3.80      7.58 o
 -10   2  13        2.02        3.22     10.77 o
  -8   2  13     2609.02     2660.67     34.00 o
  -6   2  13      118.95      113.55      8.35 o
  -4   2  13      316.75      336.92     12.59 o
  -2   2  13        1.36       -3.26      5.23 o
   0   2  13        4.46       -5.42      5.42 o
   2   2  13     2838.55     2786.15     28.26 o
   4   2  13     3339.15     3379.57     32.98 o
   6   2  13      208.73      199.32      9.66 o
   8   2  13        6.87       -3.22      5.25 o
  10   2  13      171.44      135.46      7.99 o
  12   2  13       91.79      123.40      8.28 o
  14   2  13      198.87      174.45      9.30 o
  16   2  13      474.68      455.58     13.56 o
  18   2  13       14.90        7.29      7.89 o
  20   2  13        9.17        9.81      8.23 o
  22   2  13      411.76      453.27     15.28 o
  24   2  13       15.10       25.36     12.06 o
 -29   3  13        2.56       10.71     14.36 o
 -27   3  13        0.02      -12.29     12.29 o
 -25   3  13       15.66        6.67     11.60 o
 -23   3  13       22.34        9.40     11.42 o
 -21   3  13       25.05       44.71     12.43 o
 -19   3  13      268.82      276.07     16.86 o
 -17   3  13      467.61      439.16     21.49 o
 -15   3  13       25.73       16.19      8.42 o
 -13   3  13       86.63       87.56      9.29 o
 -11   3  13        0.33        5.55      7.34 o
  -9   3  13      630.70      619.57     16.73 o
  -7   3  13        0.16        2.24      6.19 o
  -5   3  13       12.01       15.84      5.88 o
  -3   3  13      100.39       90.94      7.37 o
  -1   3  13      656.47      699.09     14.82 o
   1   3  13      136.25      112.35      7.43 o
   3   3  13        4.65       -5.33      5.33 o
   5   3  13       21.65       19.55      5.72 o
   7   3  13        5.64       -3.70      5.53 o
   9   3  13      541.68      540.59     12.82 o
  11   3  13      139.78      180.47      8.77 o
  13   3  13        5.96       -3.04      6.36 o
  15   3  13        0.15       -6.82      6.82 o
  17   3  13       33.96       25.36      7.99 o
  19   3  13       36.86       41.74      9.49 o
  21   3  13       12.10        4.74      9.54 o
  23   3  13        1.28        8.46     10.45 o
 -30   4  13        7.55        9.46     22.98 o
 -28   4  13        0.15       10.27     13.28 o
 -26   4  13       44.13       30.45     13.84 o
 -24   4  13       25.30       15.58     11.48 o
 -22   4  13        1.63      -10.63     10.63 o
 -20   4  13       27.99       37.85     11.95 o
 -18   4  13       10.12        3.18     10.39 o
 -16   4  13      560.21      468.22     18.18 o
 -14   4  13      315.53      300.99     15.17 o
 -12   4  13      713.44      697.83     20.17 o
 -10   4  13       77.41       67.71      9.72 o
  -8   4  13       73.56       88.58      9.63 o
  -6   4  13      275.22      266.46     14.65 o
  -4   4  13       64.87       56.02      7.61 o
  -2   4  13      414.03      458.06     21.25 o
   0   4  13       65.40       64.36      7.70 o
   2   4  13      183.18      174.64      9.63 o
   4   4  13      312.27      344.00     11.00 o
   6   4  13      502.03      499.42     12.71 o
   8   4  13      277.35      264.80     10.12 o
  10   4  13      448.48      451.59     12.56 o
  12   4  13       50.54       47.47      7.38 o
  14   4  13       55.84       52.97      8.10 o
  16   4  13      180.73      200.02     11.90 o
  18   4  13       91.44       97.10     10.47 o
  20   4  13      117.37      118.50     11.65 o
  22   4  13       83.29       85.45     12.54 o
 -29   5  13       14.29      -14.31     71.14 o
 -27   5  13      122.08      128.52     19.53 o
 -25   5  13       38.36       39.83     13.81 o
 -23   5  13      124.28      148.18     15.37 o
 -21   5  13       30.02       29.23     11.62 o
 -19   5  13       92.84       71.87     10.81 o
 -17   5  13        0.18       -7.07      9.25 o
 -15   5  13       55.93       72.97     10.36 o
 -13   5  13      123.24      150.96     11.82 o
 -11   5  13      167.67      147.35     11.10 o
  -9   5  13       32.98       30.09      7.44 o
  -7   5  13       69.79       51.94      7.84 o
  -5   5  13      573.45      610.75     14.47 o
  -3   5  13       37.27       62.64      7.20 o
  -1   5  13      962.37      992.50     19.55 o
   1   5  13      743.10      749.57     17.18 o
   3   5  13       55.43       67.05      9.50 o
   5   5  13        3.11       -6.89      6.89 o
   7   5  13      280.95      301.91     11.28 o
   9   5  13        9.37       12.29      6.44 o
  11   5  13       96.12       91.98      8.33 o
  13   5  13      171.57      190.16     11.25 o
  15   5  13       49.16       46.10      9.21 o
  17   5  13       67.61       69.72      9.79 o
  19   5  13       61.17       59.87     10.29 o
  21   5  13       11.38       20.56     14.44 o
 -28   6  13       21.85       22.33     24.65 o
 -26   6  13        8.45        2.59     16.57 o
 -24   6  13        2.61      -12.91     12.91 o
 -22   6  13      366.60      391.79     21.77 o
 -20   6  13      114.32      144.49     12.54 o
 -18   6  13        2.11       -5.50      9.00 o
 -16   6  13        5.05        9.04      9.01 o
 -14   6  13      861.21      898.23     22.20 o
 -12   6  13      416.81      432.65     16.24 o
 -10   6  13      356.12      396.36     14.24 o
  -8   6  13      171.88      190.56     10.68 o
  -6   6  13      252.15      245.90     11.18 o
  -4   6  13      304.89      340.94     11.56 o
  -2   6  13      181.47      180.83     11.44 o
   0   6  13     1259.68     1246.14     24.56 o
   2   6  13      102.85      101.39      9.26 o
   4   6  13        6.08       -2.77      7.94 o
   6   6  13       67.24       70.61      9.05 o
   8   6  13      392.31      452.07     14.33 o
  10   6  13       47.97       58.92      8.48 o
  12   6  13       85.85       71.66      9.39 o
  14   6  13        0.60        4.49      8.35 o
  16   6  13        0.32        0.84      8.98 o
  18   6  13      164.88      201.21     13.60 o
  20   6  13      186.21      222.48     16.16 o
 -27   7  13        2.90       17.14     31.93 o
 -25   7  13       24.01       -8.52     17.30 o
 -23   7  13       87.61       74.34     15.07 o
 -21   7  13       42.44       69.04     13.50 o
 -19   7  13      118.32      124.75     14.20 o
 -17   7  13      148.77      154.63     14.10 o
 -15   7  13       21.48       15.92      9.90 o
 -13   7  13      243.91      218.99     20.32 o
 -11   7  13       86.57      112.80     10.35 o
  -9   7  13      668.96      680.07     17.83 o
  -7   7  13       17.81       19.91      8.11 o
  -5   7  13       95.12       90.73      9.79 o
  -3   7  13       93.88       73.45      9.60 o
  -1   7  13      591.11      629.56     18.38 o
   1   7  13       64.50       91.45      9.98 o
   3   7  13        2.11       -1.98      9.16 o
   5   7  13        0.77       11.96      8.62 o
   7   7  13       72.68       69.28     10.47 o
   9   7  13      343.70      343.88     15.74 o
  11   7  13      432.49      448.86     17.59 o
  13   7  13       54.94       67.48     11.24 o
  15   7  13        2.53       -9.80      9.80 o
  17   7  13        3.10       33.49     11.57 o
  19   7  13       18.03       22.45     16.66 o
 -24   8  13        0.73      -19.89     19.89 o
 -22   8  13       10.71       -5.68     11.95 o
 -20   8  13      116.82      124.51     15.03 o
 -18   8  13        0.53       -7.90     10.92 o
 -16   8  13        6.84       20.55     10.70 o
 -14   8  13      104.01      101.37     11.38 o
 -12   8  13        0.90       -3.90     12.52 o
 -10   8  13      129.36      106.84     11.28 o
  -8   8  13       13.66        5.14      8.99 o
  -6   8  13       19.99       14.24      5.95 o
  -4   8  13       79.52       78.53     10.91 o
  -2   8  13        5.79       -0.59      7.99 o
   0   8  13       62.74       40.18      9.30 o
   2   8  13       57.96       80.48     10.98 o
   4   8  13        2.73       19.33      9.88 o
   6   8  13       24.06       18.42     10.39 o
   8   8  13       22.00        6.50     10.33 o
  10   8  13        2.16       -4.59     11.51 o
  12   8  13       11.26        4.10     10.30 o
  14   8  13       55.99       62.47     12.05 o
  16   8  13       39.04       43.22     12.07 o
  18   8  13       18.91       19.70     16.81 o
 -23   9  13       17.46       34.95     20.34 o
 -21   9  13       25.51       29.53     12.93 o
 -19   9  13       56.09       67.37     13.99 o
 -17   9  13       20.02       42.57     12.80 o
 -15   9  13       53.96       58.05     11.77 o
 -13   9  13       36.39       25.73      9.87 o
 -11   9  13       26.75       46.62     10.13 o
  -9   9  13       29.67       19.42     13.84 o
  -7   9  13       95.29      111.98     13.55 o
  -5   9  13       14.92        6.29     12.66 o
  -3   9  13      403.57      427.73     22.90 o
  -1   9  13      315.05      336.68     20.83 o
   1   9  13       71.15       61.13     16.70 o
   3   9  13       17.15       12.68     10.30 o
   5   9  13      147.09      145.58     13.46 o
   7   9  13        6.26       21.84     10.32 o
   9   9  13      149.26      162.92     14.47 o
  11   9  13      260.19      280.88     17.23 o
  13   9  13       37.95       36.81     11.76 o
  15   9  13       78.77      103.58     15.28 o
 -20  10  13        1.46      -13.35     18.14 o
 -18  10  13       11.66        9.81     12.66 o
 -16  10  13       16.85       -3.27     12.44 o
 -14  10  13       48.04       43.45     12.78 o
 -12  10  13       84.87       91.96     14.90 o
 -10  10  13        2.72        0.82     11.49 o
  -8  10  13       12.54       11.49     11.90 o
  -6  10  13        1.46       -1.36     13.25 o
  -4  10  13       10.22       -0.49     13.63 o
  -2  10  13      245.22      322.01     21.07 o
   0  10  13       82.43       96.52     19.72 o
   2  10  13        8.82        3.02     11.11 o
   4  10  13       23.98       14.35     14.84 o
   6  10  13       14.26       17.81     12.31 o
   8  10  13       45.73       72.36     14.31 o
  10  10  13        2.50       -6.47     12.40 o
  12  10  13       12.12       -6.33     15.31 o
  14  10  13       49.77       38.43     14.66 o
 -17  11  13        0.03       -8.06     13.88 o
 -15  11  13        6.22       23.20     14.83 o
 -13  11  13        0.84       -7.83     14.68 o
 -11  11  13        3.97       -4.32     18.51 o
  -9  11  13       14.95        6.87     13.44 o
  -7  11  13        4.86       -7.35     13.78 o
  -5  11  13       61.23       75.07     16.53 o
  -3  11  13        6.28      -15.84     15.84 o
  -1  11  13       16.55        1.86     13.30 o
   1  11  13        6.30       29.49     14.40 o
   3  11  13       27.57       13.06     12.36 o
   5  11  13       13.61        4.04     12.61 o
   7  11  13        0.23        9.21     12.53 o
   9  11  13       11.71       -0.70     13.88 o
  11  11  13        0.22       -8.88     17.78 o
 -12  12  13        1.54      -10.30     15.79 o
 -10  12  13       34.61       53.18     15.73 o
  -8  12  13       37.22       45.92     17.09 o
  -6  12  13       11.52       10.93     15.86 o
  -4  12  13        7.65       15.13     15.50 o
  -2  12  13        4.40        1.54     14.90 o
   0  12  13       48.11       58.45     16.83 o
   2  12  13       42.19       65.81     16.84 o
   4  12  13       21.58       23.38     19.21 o
   6  12  13       32.41       47.94     28.66 o
 -30   0  14       25.84       29.58     34.28 o
 -28   0  14       51.64       15.20     18.26 o
 -26   0  14       70.27       54.20     18.19 o
 -24   0  14      116.71      105.38     19.50 o
 -22   0  14      115.29      175.54     20.70 o
 -20   0  14      100.85       96.58     17.44 o
 -18   0  14        9.33      -11.73     12.57 o
 -16   0  14      120.51      104.57     16.32 o
 -14   0  14      107.34      113.00     15.63 o
 -12   0  14      329.06      400.44     21.77 o
 -10   0  14      270.87      329.90     16.50 o
  -8   0  14      115.64      165.14     13.37 o
  -6   0  14      257.22      207.61     14.33 o
  -4   0  14      402.55      424.16     16.15 o
  -2   0  14     1286.09     1295.85     26.99 o
   0   0  14     1271.87     1268.02     28.02 o
   2   0  14       62.00       44.61      8.81 o
   4   0  14      174.56      165.12     11.51 o
   6   0  14     1097.52     1169.35     26.34 o
   8   0  14      598.24      656.02     19.41 o
  10   0  14      120.54      125.53     12.43 o
  12   0  14      161.01      125.90     10.96 o
  14   0  14        2.69       -0.15      9.32 o
  16   0  14       65.45       81.27     12.54 o
  18   0  14      823.92      856.65     25.34 o
  20   0  14       84.72      140.58     14.82 o
  22   0  14        0.92       -7.73     13.85 o
 -29   1  14        1.14      -18.43     18.43 o
 -27   1  14      118.38      117.61     16.31 o
 -25   1  14       20.39       12.19     12.98 o
 -23   1  14        2.92        3.39     11.04 o
 -21   1  14        3.95       -6.53     10.21 o
 -19   1  14      166.08      150.30     13.12 o
 -17   1  14       36.56       24.92      9.99 o
 -15   1  14      176.66      199.68     13.14 o
 -13   1  14        0.19        0.95      7.59 o
 -11   1  14      152.23      143.36     10.05 o
  -9   1  14       57.82       47.88      9.63 o
  -7   1  14      312.01      289.51     11.49 o
  -5   1  14       67.32       53.23      5.88 o
  -3   1  14      311.03      328.68     10.83 o
  -1   1  14       62.50       87.23      8.64 o
   1   1  14      109.85      113.10      7.96 o
   3   1  14        3.76        6.60      5.50 o
   5   1  14      364.96      421.15     11.14 o
   7   1  14       17.14        4.67      5.68 o
   9   1  14       94.37       83.93      7.34 o
  11   1  14       21.37       23.31      6.81 o
  13   1  14      335.23      310.88     15.09 o
  15   1  14      215.61      225.44     10.42 o
  17   1  14       28.65       37.95      8.10 o
  19   1  14       97.90       87.16      9.43 o
  21   1  14       43.95       36.12      9.20 o
  23   1  14        1.36       11.61     11.45 o
 -30   2  14       34.40       49.31     32.37 o
 -28   2  14       18.35        6.48     14.28 o
 -26   2  14        5.20        2.66     13.49 o
 -24   2  14       12.19        1.07     22.88 o
 -22   2  14       20.17       19.31     11.97 o
 -20   2  14      102.77      103.64     13.68 o
 -18   2  14      147.40      148.10     12.94 o
 -16   2  14       77.53       70.72     11.25 o
 -14   2  14        0.32       -2.02      9.65 o
 -12   2  14       86.54      100.53      9.61 o
 -10   2  14      165.14      182.00     10.89 o
  -8   2  14      140.87      127.26      9.11 o
  -6   2  14       32.99       37.70      7.51 o
  -4   2  14        3.41        3.88      4.88 o
  -2   2  14       18.97       20.75      6.38 o
   0   2  14      580.51      587.26     14.30 o
   2   2  14      365.05      405.50     12.01 o
   4   2  14      132.90      117.12      7.70 o
   6   2  14      152.82      158.63      8.25 o
   8   2  14        7.34        6.20      5.80 o
  10   2  14      211.53      214.00      9.49 o
  12   2  14      168.60      196.62      9.69 o
  14   2  14       28.37       19.72      7.63 o
  16   2  14       22.58       15.93      7.92 o
  18   2  14       22.45        9.05      7.61 o
  20   2  14       49.25       44.86      9.48 o
  22   2  14        1.47       12.37     10.37 o
 -29   3  14       12.12       16.32     20.10 o
 -27   3  14       92.84      141.32     17.41 o
 -25   3  14       90.89      108.28     15.55 o
 -23   3  14       54.51       41.43     12.91 o
 -21   3  14        3.87       14.94     11.71 o
 -19   3  14      187.08      154.59     15.33 o
 -17   3  14        1.32       -9.98     13.42 o
 -15   3  14      608.12      597.98     21.14 o
 -13   3  14      431.00      440.09     15.54 o
 -11   3  14      186.14      152.88     11.51 o
  -9   3  14      531.08      553.89     16.48 o
  -7   3  14       20.16       30.12      7.26 o
  -5   3  14      114.51      117.78      8.87 o
  -3   3  14      846.32      797.34     18.91 o
  -1   3  14      500.63      505.62     15.66 o
   1   3  14        2.92       -6.04      6.04 o
   3   3  14       34.19       39.98      7.27 o
   5   3  14       91.63      126.47      8.67 o
   7   3  14      163.82      147.92      8.27 o
   9   3  14      286.32      288.08     10.28 o
  11   3  14      240.43      265.82     10.42 o
  13   3  14        0.55       -6.72      6.72 o
  15   3  14       86.32       89.93      9.09 o
  17   3  14      389.83      413.63     14.70 o
  19   3  14        0.76       -0.16      9.21 o
  21   3  14      168.08      157.63     13.16 o
 -28   4  14       35.88       -4.58     17.44 o
 -26   4  14       12.25        1.44     13.91 o
 -24   4  14        0.02        3.01     12.44 o
 -22   4  14        1.62        6.78     11.78 o
 -20   4  14      259.61      266.77     19.60 o
 -18   4  14       50.72        1.44     10.70 o
 -16   4  14       55.95       71.33     11.44 o
 -14   4  14      713.75      684.22     32.72 o
 -12   4  14       24.23       11.55      9.50 o
 -10   4  14       48.54       37.18      9.83 o
  -8   4  14      318.77      360.71     15.53 o
  -6   4  14      266.23      265.48     11.03 o
  -4   4  14     1548.70     1555.92     25.10 o
  -2   4  14       15.70       12.45      6.68 o
   0   4  14     1309.93     1184.25     21.82 o
   2   4  14     1546.87     1495.08     25.16 o
   4   4  14      404.52      444.67     14.68 o
   6   4  14       60.24       85.94      8.14 o
   8   4  14       29.57       67.28      7.68 o
  10   4  14        3.25       -4.63      6.50 o
  12   4  14        1.39       -0.92      6.92 o
  14   4  14       13.52       18.32      8.00 o
  16   4  14        5.02        7.43      8.37 o
  18   4  14      356.41      428.77     18.03 o
  20   4  14        2.84       17.25     10.61 o
 -27   5  14        3.80        8.05     25.16 o
 -25   5  14       25.21        0.40     12.85 o
 -23   5  14      190.90      198.23     17.22 o
 -21   5  14        0.52        2.78     11.36 o
 -19   5  14       41.64       44.83     12.39 o
 -17   5  14       20.87       11.86      9.73 o
 -15   5  14       21.05       16.09     10.21 o
 -13   5  14      197.04      186.63     14.05 o
 -11   5  14      594.38      652.42     20.88 o
  -9   5  14      501.36      556.60     19.27 o
  -7   5  14       11.76        2.45      7.64 o
  -5   5  14       11.96        7.02      7.17 o
  -3   5  14       78.43       81.67      9.52 o
  -1   5  14       18.40       -0.86      6.57 o
   1   5  14      771.99      777.85     22.40 o
   3   5  14       66.17       98.27      9.49 o
   5   5  14       20.19       -6.56      7.57 o
   7   5  14      290.11      279.99     13.02 o
   9   5  14       14.24       17.79      7.59 o
  11   5  14      347.84      325.32     12.88 o
  13   5  14       97.32      127.58      9.94 o
  15   5  14       37.79       17.50      8.89 o
  17   5  14        5.81       -3.82      8.91 o
  19   5  14       58.77       54.50     13.99 o
 -26   6  14       11.30       20.79     22.76 o
 -24   6  14        5.04      -16.13     16.13 o
 -22   6  14        1.91        4.56     15.04 o
 -20   6  14        2.97        3.10     16.92 o
 -18   6  14       44.31       69.47     11.44 o
 -16   6  14       27.85       32.67     10.06 o
 -14   6  14        1.57        8.91      8.90 o
 -12   6  14       31.76       20.34      9.18 o
 -10   6  14      268.68      277.35     13.95 o
  -8   6  14      118.32      108.54      9.89 o
  -6   6  14      125.85      102.22      9.32 o
  -4   6  14        5.61        4.62      8.89 o
  -2   6  14       63.26       48.11      9.28 o
   0   6  14      269.84      323.92     14.08 o
   2   6  14        7.10        7.37      9.50 o
   4   6  14      172.22      160.55     12.08 o
   6   6  14      132.24      114.66     11.28 o
   8   6  14       83.94       96.52     10.28 o
  10   6  14      105.58       97.42     10.58 o
  12   6  14       12.16       15.70      9.12 o
  14   6  14       14.71       22.62     10.55 o
  16   6  14        0.18        6.21     10.99 o
  18   6  14       56.86       84.50     14.62 o
 -25   7  14        1.42      -10.69     35.22 o
 -23   7  14       25.30       20.42     14.51 o
 -21   7  14       31.17       24.68     13.80 o
 -19   7  14       11.44       33.06     12.68 o
 -17   7  14      211.56      231.76     15.92 o
 -15   7  14        2.31        8.62     10.29 o
 -13   7  14       91.68       67.73     10.68 o
 -11   7  14      340.57      366.72     15.63 o
  -9   7  14      381.10      386.66     14.56 o
  -7   7  14      220.34      210.25     11.82 o
  -5   7  14      218.15      193.50     13.49 o
  -3   7  14        0.06       -5.32      9.40 o
  -1   7  14      105.38      129.70     11.01 o
   1   7  14       12.59       -3.16      9.22 o
   3   7  14      225.41      197.63     13.94 o
   5   7  14       98.05      138.03     12.15 o
   7   7  14        8.43        7.69     10.23 o
   9   7  14       52.19       43.12     11.49 o
  11   7  14        8.84       16.98     10.50 o
  13   7  14      342.06      377.60     17.68 o
  15   7  14       37.62       52.47     12.53 o
  17   7  14       68.83       64.42     14.45 o
 -22   8  14       56.62       27.63     16.07 o
 -20   8  14        0.89       -4.86     11.89 o
 -18   8  14      248.55      290.59     18.23 o
 -16   8  14       22.93       30.58     17.31 o
 -14   8  14       46.60       43.49     11.34 o
 -12   8  14       14.23       10.30      9.94 o
 -10   8  14       17.53        7.53      8.94 o
  -8   8  14       95.49      111.58     11.40 o
  -6   8  14       77.10      109.13     12.06 o
  -4   8  14      274.47      265.59     15.42 o
  -2   8  14        2.60        8.16      9.77 o
   0   8  14      290.33      268.87     15.50 o
   2   8  14        6.82        2.23      9.88 o
   4   8  14      825.29      837.67     24.51 o
   6   8  14      218.26      217.45     15.08 o
   8   8  14       58.44       22.75     11.36 o
  10   8  14       25.91       24.09     13.89 o
  12   8  14        6.83       16.93     11.83 o
  14   8  14      466.45      490.44     21.88 o
  16   8  14        2.33       15.71     13.66 o
 -21   9  14       52.35       87.56     37.18 o
 -19   9  14       19.79       11.68     12.79 o
 -17   9  14        4.07      -11.71     11.71 o
 -15   9  14       26.80       40.95     14.63 o
 -13   9  14        0.17       -9.73     10.09 o
 -11   9  14       14.26        4.09      9.19 o
  -9   9  14       70.18       85.22     10.95 o
  -7   9  14       11.30        2.82     12.98 o
  -5   9  14        4.87       -3.76     12.53 o
  -3   9  14        7.29       10.07     13.06 o
  -1   9  14       62.68       79.25     15.65 o
   1   9  14       87.13       86.07     13.78 o
   3   9  14      104.65      116.90     17.96 o
   5   9  14       47.70       60.00     12.14 o
   7   9  14        0.03      -10.29     10.29 o
   9   9  14        0.09       -2.88     10.65 o
  11   9  14       21.47       33.22     12.48 o
  13   9  14      104.96      128.92     16.83 o
 -18  10  14        6.33        3.62     16.31 o
 -16  10  14        3.27       -7.32     14.21 o
 -14  10  14       44.52       62.87     18.27 o
 -12  10  14       41.35       61.93     12.66 o
 -10  10  14        0.22       18.20     10.88 o
  -8  10  14        8.82       -0.50     13.55 o
  -6  10  14       12.34        4.61     13.16 o
  -4  10  14       95.72      106.37     16.97 o
  -2  10  14       11.82       23.56     14.00 o
   0  10  14        1.38       -3.62     12.58 o
   2  10  14        0.93       12.50     12.90 o
   4  10  14      108.21      132.23     17.79 o
   6  10  14       33.96       48.05     13.98 o
   8  10  14       74.18       93.46     16.23 o
  10  10  14        0.30       -3.90     14.63 o
 -15  11  14       22.25       33.26     21.38 o
 -13  11  14        1.62      -10.50     15.44 o
 -11  11  14       54.64       64.42     14.12 o
  -9  11  14       17.31       34.98     17.18 o
  -7  11  14       55.45       66.23     27.38 o
  -5  11  14       74.65       58.04     16.85 o
  -3  11  14       13.22        2.10     14.37 o
  -1  11  14        0.14        6.48     16.30 o
   1  11  14       15.30       33.33     14.80 o
   3  11  14      159.00      207.25     40.91 o
   5  11  14       31.84       38.35     16.13 o
   7  11  14       19.61       36.62     17.02 o
  -8  12  14        0.02       -7.47     24.25 o
  -6  12  14       18.32        4.38     16.71 o
  -4  12  14       27.56       40.05     17.40 o
  -2  12  14        5.31       16.67     16.57 o
   0  12  14       18.33       32.84     18.27 o
 -27   1  15       74.40       85.21     16.56 o
 -25   1  15       65.05       32.66     13.72 o
 -23   1  15      161.29      168.35     16.09 o
 -21   1  15      395.53      415.86     18.57 o
 -19   1  15       57.84       41.38     11.35 o
 -17   1  15      133.14      149.59     12.81 o
 -15   1  15      171.99      188.94     13.19 o
 -13   1  15      288.95      230.18     13.88 o
 -11   1  15      843.73      881.36     20.70 o
  -9   1  15        1.29       -0.33      6.82 o
  -7   1  15        0.66       -6.43      6.43 o
  -5   1  15        4.42        3.91      5.92 o
  -3   1  15      260.80      270.24     11.27 o
  -1   1  15      486.64      494.57     14.87 o
   1   1  15      841.40      826.61     18.34 o
   3   1  15       63.21       68.45      7.78 o
   5   1  15       22.73       18.85      6.13 o
   7   1  15       90.90      126.85      8.20 o
   9   1  15       65.40       77.23      7.87 o
  11   1  15       85.47       86.25      8.78 o
  13   1  15      280.07      306.13     11.53 o
  15   1  15       13.94        6.02      7.33 o
  17   1  15      164.33      139.85      9.96 o
  19   1  15       13.85       36.48      8.97 o
  21   1  15       53.09       35.20     11.22 o
 -28   2  15       76.22       39.09     21.88 o
 -26   2  15       74.48       70.66     15.89 o
 -24   2  15        9.63        9.36     13.28 o
 -22   2  15       57.79       49.12     13.42 o
 -20   2  15      141.26      191.98     16.41 o
 -18   2  15      295.06      325.66     18.74 o
 -16   2  15       48.93       51.41     11.19 o
 -14   2  15       72.52       57.72     11.23 o
 -12   2  15       11.38       22.26      8.54 o
 -10   2  15      835.11      830.20     28.30 o
  -8   2  15        6.25       -6.50      6.50 o
  -6   2  15       14.77        7.46      7.10 o
  -4   2  15      473.89      403.61     14.47 o
  -2   2  15       21.25       31.43      8.67 o
   0   2  15      123.27       97.40      9.65 o
   2   2  15       16.01       13.02      6.92 o
   4   2  15      472.52      503.40     16.71 o
   6   2  15      128.39      144.20     10.52 o
   8   2  15      173.85      166.75      8.96 o
  10   2  15      303.71      340.75     11.43 o
  12   2  15       15.02       -1.91      7.23 o
  14   2  15      280.95      272.18     11.93 o
  16   2  15       23.31       41.01      9.03 o
  18   2  15       21.66       22.40      8.58 o
  20   2  15       29.10       15.25     10.69 o
 -27   3  15      100.59      124.81     23.03 o
 -25   3  15       21.63       34.11     14.28 o
 -23   3  15       62.79       47.99     14.08 o
 -21   3  15        0.90        3.11     12.80 o
 -19   3  15       10.99       11.39     11.27 o
 -17   3  15      359.58      379.54     21.14 o
 -15   3  15       86.90      129.86     12.60 o
 -13   3  15      375.98      419.11     17.45 o
 -11   3  15      756.55      722.84     19.50 o
  -9   3  15        3.31       -7.53      7.53 o
  -7   3  15       41.09       11.90      8.63 o
  -5   3  15        2.31       -0.18      7.86 o
  -3   3  15      885.11      832.75     20.03 o
  -1   3  15      487.25      402.76     14.72 o
   1   3  15      162.56      125.18      9.85 o
   3   3  15       27.47        9.02      7.92 o
   5   3  15      410.41      458.17     14.11 o
   7   3  15      280.75      289.04     11.90 o
   9   3  15        2.55       -4.93      6.41 o
  11   3  15        4.22       -2.23      7.01 o
  13   3  15      104.42      101.75      9.48 o
  15   3  15       18.70       23.36      8.68 o
  17   3  15       25.29       40.74      9.50 o
  19   3  15       10.30       -6.19     10.51 o
 -26   4  15        4.96       -6.59     17.51 o
 -24   4  15        0.26       -5.47     12.82 o
 -22   4  15       12.09        7.06     12.78 o
 -20   4  15       50.80       39.37     12.66 o
 -18   4  15        7.65        8.71     11.31 o
 -16   4  15      130.86      133.31     13.07 o
 -14   4  15       52.91       74.24     11.53 o
 -12   4  15      177.32      164.90     13.51 o
 -10   4  15      192.30      173.18     13.18 o
  -8   4  15      119.59      151.89     12.22 o
  -6   4  15       97.25      108.33     12.85 o
  -4   4  15       51.35       65.39      9.15 o
  -2   4  15       25.25       28.28      8.05 o
   0   4  15       86.07       76.79     10.11 o
   2   4  15       59.40       71.24      9.29 o
   4   4  15      451.50      471.69     15.79 o
   6   4  15       45.94       31.62      8.73 o
   8   4  15       73.52       84.25      9.91 o
  10   4  15      154.24      171.85     10.01 o
  12   4  15       16.79       17.69      8.27 o
  14   4  15      211.43      197.40     11.71 o
  16   4  15       48.82       49.76      9.66 o
  18   4  15        1.00       -3.13     10.03 o
 -25   5  15       24.70       36.96     16.39 o
 -23   5  15       51.88       42.57     14.74 o
 -21   5  15        0.05      -11.86     11.86 o
 -19   5  15      108.71       87.38     14.12 o
 -17   5  15        0.10        8.19     10.27 o
 -15   5  15        0.52       -2.29      9.57 o
 -13   5  15       28.94       36.24     10.71 o
 -11   5  15      242.98      298.29     15.79 o
  -9   5  15        1.33       13.90     13.17 o
  -7   5  15       10.70        9.52      6.67 o
  -5   5  15       65.35       48.70     11.69 o
  -3   5  15        0.56       -4.27      8.14 o
  -1   5  15        0.24       -8.04      9.00 o
   1   5  15      330.40      369.36     16.68 o
   3   5  15        2.14       -4.99      7.84 o
   5   5  15        0.26       -7.66      7.66 o
   7   5  15        4.28       13.80      8.50 o
   9   5  15      100.46       92.26     10.64 o
  11   5  15       82.52       85.47     10.74 o
  13   5  15      101.18      128.57     11.46 o
  15   5  15       48.07       17.39     10.51 o
  17   5  15        0.07       -3.33     10.98 o
 -24   6  15       21.42       32.34     24.86 o
 -22   6  15        1.54        4.15     14.90 o
 -20   6  15       10.92        5.20     20.64 o
 -18   6  15      331.17      342.85     17.69 o
 -16   6  15        0.47       -1.73     10.29 o
 -14   6  15       29.84       33.65     11.08 o
 -12   6  15        0.59       -1.80      8.79 o
 -10   6  15        1.41       -1.82      8.85 o
  -8   6  15      389.23      389.65     17.28 o
  -6   6  15      108.90      113.32     13.24 o
  -4   6  15      148.38      144.68     12.66 o
  -2   6  15      138.05      126.32     11.25 o
   0   6  15      290.22      298.59     15.81 o
   2   6  15       56.69       28.03      9.70 o
   4   6  15       76.67       84.39     10.85 o
   6   6  15      165.09      163.32     13.11 o
   8   6  15       14.99        1.07      9.43 o
  10   6  15        5.44        7.90      9.64 o
  12   6  15       53.19       79.66     11.98 o
  14   6  15       13.78       17.63     12.22 o
  16   6  15        1.35       31.08     13.42 o
 -23   7  15        0.36       -9.22     24.35 o
 -21   7  15        5.49       23.76     16.20 o
 -19   7  15       69.52       53.61     13.50 o
 -17   7  15       88.23      120.48     14.08 o
 -15   7  15       74.91      130.47     13.68 o
 -13   7  15       29.95       44.71     10.27 o
 -11   7  15      119.62      120.87     11.59 o
  -9   7  15       36.02        9.39      9.10 o
  -7   7  15      153.38      175.72     14.15 o
  -5   7  15      220.95      264.97     16.50 o
  -3   7  15      120.48      148.85     12.94 o
  -1   7  15        0.54       -8.33      8.33 o
   1   7  15        0.33        1.76      9.88 o
   3   7  15      126.46      161.34     13.08 o
   5   7  15       97.56      108.93     12.16 o
   7   7  15      203.57      216.04     15.72 o
   9   7  15        5.15       -5.05     11.02 o
  11   7  15        2.62       -0.98     11.03 o
  13   7  15       46.02       68.44     13.87 o
  15   7  15       30.62       42.72     15.11 o
 -20   8  15        0.01        9.11     14.43 o
 -18   8  15       13.78       29.97     12.88 o
 -16   8  15        7.78        9.80     13.66 o
 -14   8  15        6.03       -3.64     10.57 o
 -12   8  15        0.91        2.61     10.22 o
 -10   8  15       39.01       21.34     10.35 o
  -8   8  15       26.60       34.72     12.15 o
  -6   8  15        8.16        3.91     10.36 o
  -4   8  15        3.39       -1.41     10.20 o
  -2   8  15       19.26       23.85     10.95 o
   0   8  15        0.52        8.78     11.27 o
   2   8  15        8.46       19.88     12.17 o
   4   8  15      135.33      169.99     18.01 o
   6   8  15        1.55       -0.64     10.75 o
   8   8  15       11.51       11.72     11.52 o
  10   8  15        0.19        1.53     11.67 o
  12   8  15       38.54       61.87     15.02 o
  14   8  15        0.88       27.19     16.16 o
 -19   9  15       99.41      109.39     19.88 o
 -17   9  15       25.79        3.04     12.08 o
 -15   9  15       49.35       64.21     13.50 o
 -13   9  15        0.27       11.08     11.62 o
 -11   9  15        0.18       -3.22     13.08 o
  -9   9  15       41.22       45.28     19.06 o
  -7   9  15      118.76      143.61     18.02 o
  -5   9  15        2.41        1.83     15.72 o
  -3   9  15       47.30       60.95     15.22 o
  -1   9  15       99.23       95.51     15.86 o
   1   9  15        4.96       13.26     16.06 o
   3   9  15       38.64       47.51     13.41 o
   5   9  15       15.98       31.72     18.36 o
   7   9  15        2.18      -11.12     11.12 o
   9   9  15       35.37       41.23     14.50 o
  11   9  15       29.37       43.49     15.69 o
 -16  10  15       15.28       -9.03     15.70 o
 -14  10  15        4.62        6.40     23.84 o
 -12  10  15        0.73       -0.45     13.49 o
 -10  10  15        4.80       -5.72     15.04 o
  -8  10  15        1.06       25.70     16.00 o
  -6  10  15       86.18      109.96     19.52 o
  -4  10  15        0.17       -3.93     17.54 o
  -2  10  15       12.89       -6.54     13.47 o
   0  10  15        6.65        9.54     13.14 o
   2  10  15        0.45       11.85     22.22 o
   4  10  15        0.21        2.03     15.30 o
   6  10  15      134.24      184.62     20.72 o
   8  10  15        7.39       -6.95     15.04 o
 -11  11  15       17.01        9.98     19.85 o
  -9  11  15       32.42       37.13     17.55 o
  -7  11  15        0.14       28.26     16.62 o
  -5  11  15        7.52        8.65     16.55 o
  -3  11  15        0.67      -11.34     15.44 o
  -1  11  15       10.57        1.70     15.69 o
   1  11  15       28.15       41.04     20.15 o
   3  11  15        9.14       27.81     19.27 o
 -26   0  16      156.41      205.20     44.37 o
 -24   0  16       85.07       43.20     18.63 o
 -22   0  16       28.68       72.70     27.41 o
 -20   0  16        3.09        6.63     15.61 o
 -18   0  16      408.23      483.15     27.89 o
 -16   0  16      225.22      301.44     22.98 o
 -14   0  16       13.70       -3.07     13.02 o
 -12   0  16       15.62       -1.49     12.11 o
 -10   0  16       48.50       26.27     11.13 o
  -8   0  16      145.39      154.10     14.95 o
  -6   0  16     1377.13     1481.77     30.87 o
  -4   0  16      178.98      145.61     14.01 o
  -2   0  16      117.63      132.72     14.49 o
   0   0  16      236.83      236.04     17.05 o
   2   0  16      955.47     1098.42     31.16 o
   4   0  16      177.43      195.96     16.27 o
   6   0  16     1200.31     1098.63     32.32 o
   8   0  16      643.78      660.10     28.09 o
  10   0  16       20.55       47.85     10.93 o
  12   0  16      387.75      447.54     20.18 o
  14   0  16        1.54       14.59     11.27 o
  16   0  16      729.10      636.92     23.58 o
  18   0  16        3.80        9.23     13.86 o
 -27   1  16       92.07       60.13     25.84 o
 -25   1  16        0.19        1.26     13.71 o
 -23   1  16        1.43      -11.42     12.47 o
 -21   1  16       68.55       50.50     13.44 o
 -19   1  16       69.37       82.98     13.04 o
 -17   1  16       32.90       40.13     11.38 o
 -15   1  16      199.59      208.90     14.08 o
 -13   1  16        0.05      -12.38     12.38 o
 -11   1  16        3.14        2.01      8.70 o
  -9   1  16       35.02       25.68      8.31 o
  -7   1  16       83.98       88.18      9.81 o
  -5   1  16       31.73       16.59      9.29 o
  -3   1  16        5.37       -7.63      7.63 o
  -1   1  16       53.03       35.46      7.94 o
   1   1  16        4.05        3.29      7.76 o
   3   1  16      226.36      216.72     11.68 o
   5   1  16        2.28        4.67      7.61 o
   7   1  16        9.51       20.95      7.98 o
   9   1  16        3.90       12.20      7.14 o
  11   1  16        1.79       -1.15      7.37 o
  13   1  16        9.97       10.27      7.55 o
  15   1  16      175.07      226.64     14.10 o
  17   1  16       16.04       16.95      8.87 o
  19   1  16       89.83       91.13     12.65 o
 -26   2  16        5.59       -2.53     25.83 o
 -24   2  16        2.04        0.67     13.41 o
 -22   2  16        7.90        7.46     18.21 o
 -20   2  16        1.18        2.93     12.21 o
 -18   2  16      154.19      158.36     15.85 o
 -16   2  16       22.70       11.22     11.70 o
 -14   2  16      124.68      124.68     12.42 o
 -12   2  16        2.18        6.83      8.63 o
 -10   2  16        0.80        7.43      8.26 o
  -8   2  16       28.87       22.12      8.17 o
  -6   2  16       41.26       33.61      8.55 o
  -4   2  16      212.25      200.95     13.43 o
  -2   2  16        3.64        6.00      8.51 o
   0   2  16      170.23      185.30     12.13 o
   2   2  16        5.41       -1.46      8.42 o
   4   2  16      237.35      246.81     11.75 o
   6   2  16       78.81       94.53      9.47 o
   8   2  16       74.79       81.06      9.12 o
  10   2  16       37.76       29.36      7.99 o
  12   2  16       15.32        9.72      7.85 o
  14   2  16       27.86       25.76      8.77 o
  16   2  16       14.26       25.79      8.85 o
  18   2  16        8.08        8.26      9.49 o
 -25   3  16        0.34       -8.81     21.82 o
 -23   3  16        0.08      -13.27     13.27 o
 -21   3  16      239.22      252.11     18.79 o
 -19   3  16        3.62       19.64     12.47 o
 -17   3  16      311.11      313.55     18.78 o
 -15   3  16       70.49       52.92     12.60 o
 -13   3  16      112.63      142.61     18.68 o
 -11   3  16      122.17      139.92     12.76 o
  -9   3  16      176.69      175.74     13.11 o
  -7   3  16      907.02      868.44     23.29 o
  -5   3  16        3.41        9.76      8.01 o
  -3   3  16      600.78      625.43     20.46 o
  -1   3  16      137.44      137.39     11.83 o
   1   3  16      104.62       76.52     10.43 o
   3   3  16       14.76       22.05      8.50 o
   5   3  16       53.80       81.58     10.00 o
   7   3  16       84.74       80.48     10.26 o
   9   3  16      124.43      161.79     11.23 o
  11   3  16       88.45      103.76     10.54 o
  13   3  16       60.19       64.93      9.56 o
  15   3  16       26.98       26.42      9.67 o
  17   3  16        0.60        3.96     10.31 o
 -24   4  16        3.08        6.60     15.82 o
 -22   4  16       36.76       69.24     18.57 o
 -20   4  16       91.25       52.64     14.42 o
 -18   4  16        6.11       13.32     11.63 o
 -16   4  16       10.99        7.94     11.78 o
 -14   4  16      216.56      233.03     15.63 o
 -12   4  16       36.00       52.12     11.14 o
 -10   4  16       32.61       43.83     11.12 o
  -8   4  16      261.21      259.52     17.20 o
  -6   4  16      284.61      319.97     17.70 o
  -4   4  16        0.02        3.88      9.55 o
  -2   4  16      660.82      704.46     22.15 o
   0   4  16      276.41      290.25     13.27 o
   2   4  16      150.91      144.82     11.07 o
   4   4  16       35.84       28.64      8.65 o
   6   4  16       26.08       21.97      8.84 o
   8   4  16      218.66      232.24     13.13 o
  10   4  16       16.90        4.82      9.13 o
  12   4  16       14.07       21.04     10.18 o
  14   4  16       21.83       24.15     10.19 o
  16   4  16       73.12       95.12     12.05 o
 -23   5  16       83.79       66.16     17.20 o
 -21   5  16        7.12       15.62     15.34 o
 -19   5  16        8.98        0.28     12.53 o
 -17   5  16        0.57       10.05     11.66 o
 -15   5  16       11.50        5.70     10.15 o
 -13   5  16       36.14       12.98     13.90 o
 -11   5  16      252.47      267.58     15.69 o
  -9   5  16       50.47       61.89     12.91 o
  -7   5  16        3.86       10.07     12.96 o
  -5   5  16       24.85       39.77     11.98 o
  -3   5  16       57.54       75.76     13.32 o
  -1   5  16       95.19      114.97     12.80 o
   1   5  16       76.61      102.27     11.43 o
   3   5  16       20.67       27.23      9.95 o
   5   5  16       20.83       26.79      9.89 o
   7   5  16      126.08      144.26     11.76 o
   9   5  16       39.00       34.10     11.56 o
  11   5  16       99.45       86.77     11.34 o
  13   5  16        0.28        4.19      9.89 o
  15   5  16        2.41        3.41     12.52 o
 -22   6  16        0.05       -4.52     19.44 o
 -20   6  16        7.83      -14.67     14.67 o
 -18   6  16        6.11       11.36     12.56 o
 -16   6  16       20.93       18.71     11.11 o
 -14   6  16      109.60      123.33     13.37 o
 -12   6  16      154.61      152.98     15.70 o
 -10   6  16        0.42        4.29     10.05 o
  -8   6  16        0.76       -0.65     11.35 o
  -6   6  16        0.58       12.83     11.65 o
  -4   6  16        2.65       12.65     15.01 o
  -2   6  16       45.99       44.87     12.23 o
   0   6  16      136.79      169.96     13.94 o
   2   6  16        9.17       15.73      9.74 o
   4   6  16       30.75       20.42     10.07 o
   6   6  16       47.27       38.68     11.89 o
   8   6  16       16.73       13.33     10.01 o
  10   6  16       26.94       25.00     10.88 o
  12   6  16        3.38        9.88     11.73 o
  14   6  16        0.12        4.94     13.97 o
 -21   7  16        0.86       -0.67     17.86 o
 -19   7  16        4.84       11.22     15.49 o
 -17   7  16        8.56        4.48     17.09 o
 -15   7  16        1.73       30.30     13.46 o
 -13   7  16        0.57        6.11     13.22 o
 -11   7  16      127.13      117.91     13.09 o
  -9   7  16        0.02       10.27     11.58 o
  -7   7  16        2.10       -0.46     11.15 o
  -5   7  16       43.54       34.46     12.43 o
  -3   7  16       28.04       26.82     10.98 o
  -1   7  16      109.07      106.04     14.54 o
   1   7  16        0.48      -10.17     10.17 o
   3   7  16       21.90       18.08     10.34 o
   5   7  16        8.77       16.44     10.27 o
   7   7  16        0.05       -5.70     12.04 o
   9   7  16       47.64       27.07     12.50 o
  11   7  16       24.00       41.28     14.88 o
  13   7  16        7.51       12.91     14.44 o
 -18   8  16      109.38      120.65     17.29 o
 -16   8  16       42.83       36.46     12.94 o
 -14   8  16       18.90       34.47     12.09 o
 -12   8  16       56.82      102.19     14.15 o
 -10   8  16      172.49      170.91     18.52 o
  -8   8  16       44.36       32.79     14.33 o
  -6   8  16        9.78        3.71     20.84 o
  -4   8  16      145.82      177.84     15.22 o
  -2   8  16      126.15      173.74     23.82 o
   0   8  16      130.44      131.87     17.87 o
   2   8  16        0.67        3.84     11.15 o
   4   8  16       11.63        0.43     11.10 o
   6   8  16        8.50        4.64     11.48 o
   8   8  16       84.86      106.64     16.17 o
  10   8  16      139.59      186.23     18.88 o
 -15   9  16        2.66       14.25     14.18 o
 -13   9  16        0.28       -7.19     11.74 o
 -11   9  16        0.03       10.52     18.33 o
  -9   9  16        7.78       13.34     21.54 o
  -7   9  16        7.69        9.50     17.15 o
  -5   9  16        0.63        8.04     13.71 o
  -3   9  16       45.82       39.07     15.16 o
  -1   9  16        0.09      -15.74     15.74 o
   1   9  16        2.24       -7.26     25.96 o
   3   9  16        2.35        1.81     13.17 o
   5   9  16        4.40       -0.01     13.57 o
   7   9  16        1.50        0.56     13.63 o
 -12  10  16        5.87       19.94     27.35 o
 -10  10  16       41.58       39.87     21.05 o
  -8  10  16       13.69       21.50     20.24 o
  -6  10  16        3.67       -2.20     14.82 o
  -4  10  16        8.01        8.56     19.82 o
  -2  10  16        0.15       -0.91     18.31 o
   0  10  16       19.59        4.78     22.82 o
   2  10  16       22.49       54.90     20.17 o
 -25   1  17        1.37      -10.76     33.03 o
 -23   1  17       17.59       16.71     14.93 o
 -21   1  17       10.22       -0.86     13.00 o
 -19   1  17        5.56        1.22     13.03 o
 -17   1  17      163.94      191.69     15.18 o
 -15   1  17        0.70        6.67     10.21 o
 -13   1  17       48.72       46.26     11.22 o
 -11   1  17       47.13       44.58     12.56 o
  -9   1  17        0.46       -8.42      8.42 o
  -7   1  17       93.44       84.36     11.42 o
  -5   1  17        1.70       -2.36      8.27 o
  -3   1  17      355.14      335.32     14.56 o
  -1   1  17       28.89       28.15      9.49 o
   1   1  17      119.58      136.17     11.63 o
   3   1  17       60.23       50.06      9.34 o
   5   1  17      233.72      229.12     12.78 o
   7   1  17        1.02        4.02      9.05 o
   9   1  17      233.35      227.81     11.90 o
  11   1  17       87.30       96.93     10.25 o
  13   1  17        4.11        6.85      8.15 o
  15   1  17       55.47       64.97      9.47 o
 -24   2  17       35.35       -3.29     21.03 o
 -22   2  17        0.59       11.54     14.04 o
 -20   2  17       46.48       44.20     14.38 o
 -18   2  17      195.08      199.83     16.88 o
 -16   2  17      163.56      145.26     15.09 o
 -14   2  17        0.99      -10.55     10.55 o
 -12   2  17        8.60       18.84     10.20 o
 -10   2  17      371.91      394.81     15.60 o
  -8   2  17       33.98        5.68      9.60 o
  -6   2  17        0.46       -9.08      9.08 o
  -4   2  17      276.57      306.21     14.13 o
  -2   2  17      176.57      233.52     13.38 o
   0   2  17        8.10       12.33      8.97 o
   2   2  17       15.97        2.17      8.98 o
   4   2  17        1.69        2.08      9.00 o
   6   2  17        6.33       -8.85      8.85 o
   8   2  17      152.84      199.87     12.17 o
  10   2  17      219.37      276.43     13.96 o
  12   2  17       68.34       74.49     10.65 o
  14   2  17       39.98       14.11      8.73 o
  16   2  17       30.54       45.37     10.63 o
 -23   3  17        1.72       -7.95     16.22 o
 -21   3  17      119.58       84.71     16.14 o
 -19   3  17        3.05        9.93     12.82 o
 -17   3  17        5.38      -12.24     13.53 o
 -15   3  17       33.70       25.52     12.14 o
 -13   3  17       10.23       -7.05      9.53 o
 -11   3  17       62.91       62.01     11.71 o
  -9   3  17       23.44       33.59     11.93 o
  -7   3  17       18.50       31.39     12.60 o
  -5   3  17      140.12      164.47     15.91 o
  -3   3  17        0.50        8.37      9.14 o
  -1   3  17        0.46       -0.97      8.95 o
   1   3  17      356.15      345.90     17.65 o
   3   3  17       47.63       55.48     10.57 o
   5   3  17        0.66       -3.97      8.63 o
   7   3  17        4.93        2.99      8.78 o
   9   3  17        1.88        8.30      9.61 o
  11   3  17       90.59      104.97     12.25 o
  13   3  17       24.03       15.43     11.02 o
  15   3  17       18.05       17.34     11.57 o
 -22   4  17        2.64       11.75     16.43 o
 -20   4  17        1.84       -2.96     13.60 o
 -18   4  17       42.23       37.44     14.22 o
 -16   4  17        6.10        2.15     11.20 o
 -14   4  17       58.78       72.55     12.11 o
 -12   4  17        7.99       11.20     10.19 o
 -10   4  17       96.65       94.62     14.04 o
  -8   4  17       55.87       69.03     12.97 o
  -6   4  17       10.88       -8.12     13.23 o
  -4   4  17       36.84       46.12     15.07 o
  -2   4  17       82.17       99.91     12.75 o
   0   4  17        7.80        4.66     10.49 o
   2   4  17      148.09      187.94     13.37 o
   4   4  17       49.25       46.12      9.78 o
   6   4  17       34.24       39.58      9.88 o
   8   4  17       93.96      106.72     11.59 o
  10   4  17       10.49       -1.49      9.71 o
  12   4  17        5.51       11.68     10.60 o
  14   4  17        5.22      -11.57     11.57 o
 -21   5  17       21.88       20.96     17.59 o
 -19   5  17        4.12        7.98     13.25 o
 -17   5  17       32.19       26.94     13.39 o
 -15   5  17       40.31       58.02     12.29 o
 -13   5  17        0.94       11.41     10.43 o
 -11   5  17       77.06       95.85     13.81 o
  -9   5  17       52.42       65.65     14.73 o
  -7   5  17       22.48        8.51     11.53 o
  -5   5  17       54.09       46.57     15.11 o
  -3   5  17       15.89       25.68     14.44 o
  -1   5  17      437.32      451.81     19.36 o
   1   5  17      150.31      141.81     14.16 o
   3   5  17       70.55       78.78     12.84 o
   5   5  17        0.14        2.85     10.05 o
   7   5  17       41.45       52.26     11.57 o
   9   5  17       18.97       15.10     11.11 o
  11   5  17        8.25       -8.99     10.65 o
  13   5  17        8.12       -6.41     11.71 o
 -20   6  17       32.18       19.00     27.06 o
 -18   6  17        0.12      -12.35     12.35 o
 -16   6  17       17.55       23.71     12.30 o
 -14   6  17        1.67       -2.13     11.04 o
 -12   6  17       78.17       73.84     13.81 o
 -10   6  17       28.33       23.28     12.29 o
  -8   6  17      152.32      185.77     21.96 o
  -6   6  17      106.59      129.61     15.02 o
  -4   6  17        0.11      -12.93     12.93 o
  -2   6  17        8.47       16.63     14.32 o
   0   6  17       19.25       16.92     11.59 o
   2   6  17       73.58       83.39     12.14 o
   4   6  17       12.42       13.23     10.49 o
   6   6  17      147.26      166.51     13.93 o
   8   6  17       50.72       50.96     13.78 o
  10   6  17        1.17       -5.95     11.82 o
  12   6  17       34.14       45.90     16.06 o
 -17   7  17       33.77       35.49     14.54 o
 -15   7  17        2.72       -1.29     13.44 o
 -13   7  17        8.27       42.33     16.18 o
 -11   7  17       50.62       67.20     13.79 o
  -9   7  17        1.34       -7.85     11.57 o
  -7   7  17       66.60       93.19     14.27 o
  -5   7  17       10.79       13.48     12.73 o
  -3   7  17       12.88       -2.10     13.53 o
  -1   7  17       32.47       41.60     15.97 o
   1   7  17      107.53      108.60     12.91 o
   3   7  17       52.39       45.70     11.83 o
   5   7  17       12.65        2.26     11.95 o
   7   7  17        1.55       -1.44     13.11 o
   9   7  17       10.51       24.84     15.28 o
 -16   8  17        2.90       23.87     22.15 o
 -14   8  17       28.85       48.34     16.64 o
 -12   8  17        5.59        9.59     15.40 o
 -10   8  17        7.54       13.98     15.44 o
  -8   8  17        1.68        5.66     18.36 o
  -6   8  17       12.42       12.93     14.03 o
  -4   8  17        0.07        7.42     14.75 o
  -2   8  17        0.05        2.30     14.42 o
   0   8  17        1.61       15.89     14.84 o
   2   8  17        0.55        3.67     15.23 o
   4   8  17        0.22       -3.27     13.16 o
   6   8  17       27.72        3.94     14.19 o
 -11   9  17       22.69       54.30     21.08 o
  -9   9  17       32.59        0.88     20.11 o
  -7   9  17       19.81       29.58     19.34 o
  -5   9  17       91.09       82.35     21.64 o
  -3   9  17        0.14       18.64     17.61 o
  -1   9  17        5.85       -3.39     16.77 o
   1   9  17        0.14       12.47     18.75 o
   3   9  17       62.42       68.26     21.17 o
 -22   0  18       75.97       90.20     26.82 o
 -20   0  18       83.87       76.82     19.76 o
 -18   0  18       64.01       45.46     17.48 o
 -16   0  18      140.07      165.87     21.19 o
 -14   0  18      279.02      267.90     36.86 o
 -12   0  18      446.12      517.62     27.94 o
 -10   0  18        2.29       -5.04     17.64 o
  -8   0  18       25.90       18.68     17.68 o
  -6   0  18        9.63        1.29     13.01 o
  -4   0  18       23.68       28.30     15.18 o
  -2   0  18       28.36        6.82     14.40 o
   0   0  18       97.51       97.09     18.41 o
   2   0  18        3.51        2.55     11.86 o
   4   0  18        1.12        1.35     12.03 o
   6   0  18      179.78      248.51     19.70 o
   8   0  18       35.83       19.87     14.24 o
  10   0  18       68.64       36.16     15.82 o
  12   0  18      225.13      321.29     23.83 o
 -23   1  18        0.66       -3.20     20.40 o
 -21   1  18       28.50       33.80     14.96 o
 -19   1  18        0.09       -5.80     13.23 o
 -17   1  18        0.01        3.37     12.43 o
 -15   1  18        6.65       -0.19     12.18 o
 -13   1  18       46.64       37.97     13.51 o
 -11   1  18       15.63      -11.12     11.12 o
  -9   1  18       30.29       46.74     12.21 o
  -7   1  18        8.93       -9.08     10.51 o
  -5   1  18        0.87       -8.44      9.59 o
  -3   1  18        0.08       11.65      8.79 o
  -1   1  18       31.73       34.35      9.83 o
   1   1  18       42.99       44.79     10.36 o
   3   1  18       55.33       48.76     10.74 o
   5   1  18       75.57       73.76     11.87 o
   7   1  18        1.88        6.12      9.34 o
   9   1  18        0.06        1.55      9.80 o
  11   1  18        0.54       10.88     10.99 o
  13   1  18      142.16      143.61     12.95 o
 -22   2  18       10.60       -9.81     18.52 o
 -20   2  18        1.76       14.10     14.29 o
 -18   2  18        0.48       -4.13     13.22 o
 -16   2  18        2.28       -9.94     11.49 o
 -14   2  18       29.95       33.49     13.00 o
 -12   2  18       27.45       30.63     11.96 o
 -10   2  18       22.94       16.92     11.83 o
  -8   2  18       37.49       44.78     12.36 o
  -6   2  18       23.07       24.50     10.53 o
  -4   2  18       11.13        6.65      9.10 o
  -2   2  18        1.91        5.09      9.04 o
   0   2  18        0.93       -5.57      8.89 o
   2   2  18        1.30        8.51      9.65 o
   4   2  18       45.38       43.47     10.94 o
   6   2  18       77.85       75.54     12.04 o
   8   2  18      107.86       98.43     13.01 o
  10   2  18       14.00       18.22     11.66 o
  12   2  18        1.76       22.76     12.09 o
 -21   3  18       61.14       74.46     18.65 o
 -19   3  18        0.82        2.56     14.31 o
 -17   3  18       14.56       16.79     12.94 o
 -15   3  18        6.52      -11.21     11.21 o
 -13   3  18       28.30       13.90     11.74 o
 -11   3  18       68.27       48.66     12.85 o
  -9   3  18        0.60        8.30     11.72 o
  -7   3  18      102.31      103.12     16.29 o
  -5   3  18        0.55      -11.19     13.16 o
  -3   3  18       66.41       63.84     10.77 o
  -1   3  18        3.60      -10.95     10.95 o
   1   3  18      152.93      186.67     14.15 o
   3   3  18       50.45       63.77     11.30 o
   5   3  18        4.14       -5.83      9.62 o
   7   3  18        7.66      -10.10     10.10 o
   9   3  18        3.15       22.22     10.72 o
  11   3  18        4.72       -0.23     11.77 o
 -20   4  18       38.71       52.79     18.35 o
 -18   4  18       68.72       54.54     15.33 o
 -16   4  18        3.77       15.54     13.35 o
 -14   4  18       72.60       39.46     13.03 o
 -12   4  18      246.09      247.94     17.74 o
 -10   4  18       36.15       23.55     12.53 o
  -8   4  18        0.29      -13.10     13.10 o
  -6   4  18       62.68       39.15     17.37 o
  -4   4  18      185.81      179.66     18.99 o
  -2   4  18       67.24       43.15     11.86 o
   0   4  18       15.90        1.65     10.95 o
   2   4  18       28.39       11.43     11.04 o
   4   4  18       16.32       16.21     10.66 o
   6   4  18       12.48       15.11     10.61 o
   8   4  18       30.21       29.71     10.57 o
  10   4  18        0.67      -10.77     10.77 o
 -19   5  18        8.61        1.97     15.83 o
 -17   5  18       90.40       80.18     15.86 o
 -15   5  18      105.77      133.51     16.58 o
 -13   5  18        4.41       33.48     13.25 o
 -11   5  18        0.59       22.39     21.68 o
  -9   5  18       15.77        8.87     12.13 o
  -7   5  18        3.82      -13.06     13.06 o
  -5   5  18      200.22      251.34     20.61 o
  -3   5  18        1.26       14.55     15.89 o
  -1   5  18      329.63      327.03     17.97 o
   1   5  18       16.38        2.45     11.54 o
   3   5  18       96.00       81.21     13.55 o
   5   5  18       30.23       46.35     13.17 o
   7   5  18        6.80       -3.65     11.25 o
   9   5  18       14.70      -10.77     12.77 o
 -16   6  18        0.55       -5.74     13.46 o
 -14   6  18        0.09        2.84     12.96 o
 -12   6  18       12.57       21.31     13.48 o
 -10   6  18        9.85       18.28     12.65 o
  -8   6  18       44.03       27.98     15.94 o
  -6   6  18       13.67       -7.88     14.22 o
  -4   6  18        0.39       10.15     14.80 o
  -2   6  18       38.05       33.67     15.92 o
   0   6  18        2.75       15.24     13.88 o
   2   6  18      160.59      166.49     15.95 o
   4   6  18        2.08       -2.10     15.52 o
   6   6  18       38.50       46.51     13.84 o
   8   6  18        6.32       10.02     12.81 o
 -15   7  18        0.11       19.11     32.52 o
 -13   7  18        0.40       11.72     16.43 o
 -11   7  18       13.88       30.78     13.99 o
  -9   7  18      131.10      111.20     18.45 o
  -7   7  18        1.90        4.94     15.52 o
  -5   7  18        9.66      -14.15     18.05 o
  -3   7  18        6.82       -6.20     14.29 o
  -1   7  18        5.90       -3.44     13.30 o
   1   7  18       24.48        3.29     15.10 o
   3   7  18       16.39        0.55     17.79 o
   5   7  18       48.83       57.21     15.50 o
 -10   8  18       67.55      108.84     22.06 o
  -8   8  18       29.43       45.32     17.47 o
  -6   8  18       39.29       66.00     30.65 o
  -4   8  18        1.45       10.67     24.32 o
  -2   8  18       11.72       -4.04     17.57 o
   0   8  18       35.72       26.09     19.57 o
 -19   1  19      101.88      114.21     17.39 o
 -17   1  19        0.12        0.75     13.71 o
 -15   1  19      133.47      105.60     15.61 o
 -13   1  19        7.96       -0.31     14.04 o
 -11   1  19        0.89        8.85     13.85 o
  -9   1  19      102.31      106.14     15.92 o
  -7   1  19       43.08       36.82     13.50 o
  -5   1  19       17.84       24.19     11.08 o
  -3   1  19       10.10        2.89     11.01 o
  -1   1  19        2.63       11.12     10.99 o
   1   1  19        6.94       -4.75      9.54 o
   3   1  19       65.26       62.26     11.62 o
   5   1  19      151.24      183.57     14.72 o
   7   1  19        0.15        1.10     11.43 o
   9   1  19        4.01       -2.15     11.77 o
 -18   2  19       74.39      103.33     17.19 o
 -16   2  19       33.80       54.42     15.58 o
 -14   2  19        0.03      -13.94     13.94 o
 -12   2  19       67.60       79.86     15.94 o
 -10   2  19        9.25       -6.52     16.51 o
  -8   2  19      170.64      151.75     18.04 o
  -6   2  19       19.47        8.99     11.72 o
  -4   2  19       17.03       45.28     10.23 o
  -2   2  19        0.13        2.09      9.41 o
   0   2  19       21.16       10.19      9.84 o
   2   2  19      119.15      154.27     13.71 o
   4   2  19       16.16       37.09     13.20 o
   6   2  19        1.36       -6.28     12.36 o
   8   2  19        2.46        6.80     12.26 o
 -17   3  19        2.42       21.23     14.64 o
 -15   3  19       28.82       23.13     16.08 o
 -13   3  19        9.61        9.78     15.01 o
 -11   3  19       58.91       42.17     19.01 o
  -9   3  19       29.76       18.31     14.53 o
  -7   3  19        1.52       11.90     13.80 o
  -5   3  19       48.04       50.20     13.39 o
  -3   3  19       19.40       19.90     12.31 o
  -1   3  19       60.16       29.08     12.03 o
   1   3  19       22.55       24.53     10.89 o
   3   3  19       40.88       49.50     12.66 o
   5   3  19        0.64       11.60     10.95 o
   7   3  19       17.14       26.64     12.61 o
 -16   4  19        1.50       -5.07     16.10 o
 -14   4  19       13.74       -8.76     15.56 o
 -12   4  19        1.56       26.13     13.56 o
 -10   4  19       12.25       17.48     22.64 o
  -8   4  19       11.53        7.05     17.52 o
  -6   4  19        6.67       -5.52     13.41 o
  -4   4  19       50.89       63.19     14.68 o
  -2   4  19       79.34      100.80     16.19 o
   0   4  19        6.19       32.32     13.56 o
   2   4  19       58.63       58.77     14.03 o
   4   4  19        2.65       -4.10     12.28 o
   6   4  19        9.24       28.08     15.38 o
 -15   5  19        0.44       20.41     16.60 o
 -13   5  19        1.29        7.53     13.52 o
 -11   5  19        2.31      -12.41     12.41 o
  -9   5  19       22.97       23.69     15.82 o
  -7   5  19        5.33       -4.95     14.39 o
  -5   5  19        9.32      -13.58     14.78 o
  -3   5  19       22.95       14.49     17.19 o
  -1   5  19       73.03       96.60     16.59 o
   1   5  19       33.52       37.02     13.37 o
   3   5  19       33.32       46.13     14.93 o
   5   5  19       11.23       10.67     19.73 o
 -12   6  19      136.29      199.29     20.86 o
 -10   6  19        0.05       12.72     15.82 o
  -8   6  19       12.47       11.81     15.94 o
  -6   6  19       13.69        1.59     16.35 o
  -4   6  19        0.86       -7.43     15.52 o
  -2   6  19      150.18      175.79     21.17 o
   0   6  19        9.15       16.69     17.66 o
   2   6  19        4.82       19.27     14.89 o
  -5   7  19        5.43      -25.59     32.63 o
 -16   0  20       58.15      112.70     42.26 o
 -14   0  20       10.53        5.17     22.33 o
 -12   0  20       93.23       65.00     24.20 o
 -10   0  20        3.79       14.57     23.71 o
  -8   0  20       69.28       80.32     23.47 o
  -6   0  20        6.90       -9.22     19.12 o
  -4   0  20       98.36       94.10     19.29 o
  -2   0  20        9.71       38.81     17.87 o
   0   0  20       83.03      103.55     20.24 o
   2   0  20       62.13       43.82     19.31 o
   4   0  20       24.45        5.05     18.62 o
 -15   1  20        1.29      -18.42     18.42 o
 -13   1  20       10.07       27.45     20.43 o
 -11   1  20        1.59      -17.01     18.45 o
  -9   1  20        9.57        2.33     13.99 o
  -7   1  20        0.69       -5.00     13.20 o
  -5   1  20       46.89       56.75     14.38 o
  -3   1  20       22.56       24.82     13.09 o
  -1   1  20        0.17        2.75     13.41 o
   1   1  20        1.79       20.22     12.45 o
   3   1  20        3.26      -12.08     12.08 o
   5   1  20        5.63      -12.65     12.99 o
 -14   2  20        1.21       24.91     20.29 o
 -12   2  20       43.47       12.78     20.52 o
 -10   2  20       12.09       19.87     19.04 o
  -8   2  20        3.37       16.74     14.51 o
  -6   2  20        2.42       13.27     15.36 o
  -4   2  20        4.90       -1.69     14.88 o
  -2   2  20       35.63       47.47     12.76 o
   0   2  20        8.74        4.80     12.60 o
   2   2  20       40.24       34.14     12.22 o
   4   2  20        0.08        8.91     11.85 o
 -13   3  20        3.50      -16.42     19.37 o
 -11   3  20       83.81      126.90     22.64 o
  -9   3  20        2.60        5.40     14.92 o
  -7   3  20       14.50       17.14     15.55 o
  -5   3  20       51.72       49.84     17.09 o
  -3   3  20        1.04       10.95     13.70 o
  -1   3  20       31.41       37.21     13.11 o
   1   3  20       15.70       39.95     14.06 o
   3   3  20        4.71        3.78     13.20 o
 -10   4  20       11.98       42.18     16.87 o
  -8   4  20       16.97       15.08     16.50 o
  -6   4  20       13.95       11.84     14.51 o
  -4   4  20       45.66       19.40     15.25 o
  -2   4  20      119.99      161.21     28.22 o
   0   4  20      100.17       65.67     16.26 o
  -5   5  20        5.04       10.33     33.34 o
 
